# Supplementary material for: Human Papillomavirus Genomes Associate with Active Host Chromatin during Persistent Viral Infection
Source: bioRxiv. 2025 Apr 17:2025.04.15.649012. Preprint. [Version 1] doi: 10.1101/2025.04.15.649012 (PMC12190400; doi:10.1101/2025.04.15.649012)
Supplement: Supplement 2 [file media-2.xlsx]

## Sheet: Table S1_HiC peaks
Supplementary Data Table 1. Significant HPV31 trans-interactions mapped in CIN612-9E cells by HiC
Blue font indicates common or abutted regions identified in both HiC replicates
chrom	HiC start	HiC end	HiC position	HiC q-value	Sample ID
chr1	1000000	2000000	chr1:1000000-2000000	0.00145696	SM163
chr1	9000000	10000000	chr1:9000000-10000000	0.0249344	SM159
chr1	11000000	12000000	chr1:11000000-12000000	0.0115023	SM163
chr1	15000000	16000000	chr1:15000000-16000000	0.0992219	SM163
chr1	16000000	17000000	chr1:16000000-17000000	0.000283359	SM163
chr1	23000000	24000000	chr1:23000000-24000000	0.00130883	SM163
chr1	26000000	27000000	chr1:26000000-27000000	0.000179026	SM163
chr1	28000000	29000000	chr1:28000000-29000000	0.00033569	SM163
chr1	30000000	31000000	chr1:30000000-31000000	0.0572735	SM163
chr1	31000000	32000000	chr1:31000000-32000000	1.43e-09	SM163
chr1	31000000	32000000		0.0392276	SM159
chr1	32000000	33000000	chr1:32000000-33000000	1.78e-05	SM163
chr1	35000000	36000000	chr1:35000000-36000000	0.0757085	SM163
chr1	36000000	37000000	chr1:36000000-37000000	0.0588525	SM163
chr1	39000000	40000000	chr1:39000000-40000000	0.00147551	SM163
chr1	39000000	40000000		0.00519022	SM159
chr1	42000000	43000000	chr1:42000000-43000000	0.0352393	SM163
chr1	43000000	44000000	chr1:43000000-44000000	0.060065	SM159
chr1	45000000	46000000	chr1:45000000-46000000	0.0199591	SM163
chr1	46000000	47000000	chr1:46000000-47000000	0.0483863	SM163
chr1	47000000	48000000	chr1:47000000-48000000	0.092352	SM163
chr1	52000000	53000000	chr1:52000000-53000000	0.0677433	SM163
chr1	62000000	63000000	chr1:62000000-63000000	0.0985481	SM163
chr1	94000000	95000000	chr1:94000000-95000000	0.0442222	SM163
chr1	150000000	151000000	chr1:150000000-151000000	0.0456835	SM163
chr1	151000000	152000000	chr1:151000000-152000000	7.52e-07	SM163
chr1	152000000	153000000	chr1:152000000-153000000	0.0967323	SM163
chr1	155000000	156000000	chr1:155000000-156000000	0.0048832	SM163
chr1	156000000	157000000	chr1:156000000-157000000	0.0145948	SM163
chr1	161000000	162000000	chr1:161000000-162000000	0.045011	SM163
chr1	181000000	182000000	chr1:181000000-182000000	0.0880094	SM163
chr1	201000000	202000000	chr1:201000000-202000000	0.0797529	SM159
chr1	202000000	203000000	chr1:202000000-203000000	0.0460889	SM163
chr1	203000000	204000000	chr1:203000000-204000000	0.00283219	SM163
chr1	209000000	210000000	chr1:209000000-210000000	4.91e-07	SM159
chr1	217000000	218000000	chr1:217000000-218000000	0.0507146	SM163
chr1	218000000	219000000	chr1:218000000-219000000	4.38e-05	SM163
chr1	228000000	229000000	chr1:228000000-229000000	0.0137877	SM163
chr1	231000000	232000000	chr1:231000000-232000000	0.0553508	SM163
chr1	234000000	235000000	chr1:234000000-235000000	0.0311596	SM163
chr1	234000000	235000000		0.031416	SM159
chr1	236000000	237000000	chr1:236000000-237000000	0.0532326	SM163
chr1	248000000	249000000	chr1:248000000-249000000	0.0543702	SM163
chr10	106000000	107000000	chr10:106000000-107000000	0.0615583	SM163
chr11	0	1000000	chr11:0-1000000	0.00861104	SM159
chr11	65000000	66000000	chr11:65000000-66000000	0.00207415	SM163
chr11	66000000	67000000	chr11:66000000-67000000	0.0482557	SM163
chr12	52000000	53000000	chr12:52000000-53000000	1.41e-05	SM159
chr12	52000000	53000000		4.2e-05	SM163
chr12	95000000	96000000	chr12:95000000-96000000	0.092604	SM163
chr16	2000000	3000000	chr16:2000000-3000000	0.0451596	SM163
chr17	40000000	41000000	chr17:40000000-41000000	0.00108697	SM163
chr17	41000000	42000000	chr17:41000000-42000000	3.16e-05	SM159
chr17	41000000	42000000		0.000269831	SM163
chr17	42000000	43000000	chr17:42000000-43000000	0.0404662	SM163
chr17	43000000	44000000	chr17:43000000-44000000	0.0397647	SM163
chr17	44000000	45000000	chr17:44000000-45000000	0.0546068	SM163
chr17	81000000	82000000	chr17:81000000-82000000	0.0767587	SM163
chr17	82000000	83000000	chr17:82000000-83000000	0.0161482	SM163
chr19	1000000	2000000	chr19:1000000-2000000	0.0195245	SM163
chr19	6000000	7000000	chr19:6000000-7000000	0.0768579	SM163
chr19	36000000	37000000	chr19:36000000-37000000	0.0166323	SM163
chr19	43000000	44000000	chr19:43000000-44000000	0.0132671	SM163
chr19	45000000	46000000	chr19:45000000-46000000	0.00145467	SM163
chr2	43000000	44000000	chr2:43000000-44000000	0.0445748	SM163
chr2	54000000	55000000	chr2:54000000-55000000	0.0888163	SM163
chr2	64000000	65000000	chr2:64000000-65000000	0.0230016	SM163
chr2	65000000	66000000	chr2:65000000-66000000	0.0363158	SM163
chr2	150000000	151000000	chr2:150000000-151000000	0.00329997	SM163
chr2	171000000	172000000	chr2:171000000-172000000	0.0803794	SM163
chr2	179000000	180000000	chr2:179000000-180000000	0.0948173	SM163
chr2	185000000	186000000	chr2:185000000-186000000	0.0126943	SM163
chr2	190000000	191000000	chr2:190000000-191000000	0.00510289	SM163
chr2	198000000	199000000	chr2:198000000-199000000	0.0555112	SM163
chr2	200000000	201000000	chr2:200000000-201000000	0.000832904	SM163
chr2	201000000	202000000	chr2:201000000-202000000	0.0081888	SM163
chr2	202000000	203000000	chr2:202000000-203000000	0.0563863	SM163
chr2	208000000	209000000	chr2:208000000-209000000	0.0604151	SM163
chr2	226000000	227000000	chr2:226000000-227000000	0.0610011	SM163
chr3	156000000	157000000	chr3:156000000-157000000	0.0177971	SM159
chr6	26000000	27000000	chr6:26000000-27000000	0.0100882	SM159
chr6	27000000	28000000	chr6:27000000-28000000	0.0302823	SM163
chr6	30000000	31000000	chr6:30000000-31000000	0.026926	SM159
chr6	35000000	36000000	chr6:35000000-36000000	0.00336831	SM163
chr6	42000000	43000000	chr6:42000000-43000000	0.061088	SM163
chr6	90000000	91000000	chr6:90000000-91000000	0.086553	SM163
chr6	125000000	126000000	chr6:125000000-126000000	0.000212928	SM163
chr6	138000000	139000000	chr6:138000000-139000000	0.000578594	SM163
chr7	116000000	117000000	chr7:116000000-117000000	0.0206786	SM163
chr7	123000000	124000000	chr7:123000000-124000000	0.0999392	SM163
chr7	130000000	131000000	chr7:130000000-131000000	0.0971749	SM159
chr8	127000000	128000000	chr8:127000000-128000000	0.0522448	SM159

## Sheet: Table S2_4C inverse PCR primers
Supplementary Data Table 2. 4C Inverse PCR primers targeting the HPV31 genome
Primer ID	Reading primer	Distance from EcoRI site (includes primer seq)	Reading primer orientation	Non-reading primer	Distance from DpnII site (includes primer seq)	Viewpoint size (bp)	Genome [Chen, 2024]
Viewpoint 1	AACAACACCACCACATCG	18 bp	Sense	ACATTAATACACATTCAAGTCGA	45 bp	584	HPV31
Viewpoint 2	CAAGGCGCAGGTTTTGGAAT	21 bp	Antisense	TGTTAGCACACATGAAAATCCTACT	30 bp	1286	HPV31
Viewpoint 3	GATTGTCCTCCATTAGAATT	24 bp	Sense	CGTTGAGTTTCAGGATTATAA	52 bp	335	HPV31

## Sheet: Table S3_4C samples
Supplementary Data Table 3. 4C sample details
Sample ID	Cell line	HPV Genome Status	Primary Restriction enzyme	Secondary Restriction enzyme	# reads (per read pair) for each sample
					Total	Viewpoint 1 reading primer	Viewpoint 2 reading primer	Viewpoint 3 reading primer
S9_6E_1_EcoRI	CIN612-6E cervical keratinocytes	Integrated HPV31	EcoRI	DpnII	419612921	1.13014e+06	5.51926e+07	1.21623e+08
S10_6E_2_EcoRI	CIN612-6E cervical keratinocytes	Integrated HPV31	EcoRI	DpnII	395826156	766604	6.01434e+07	102349615
S11_6E_3_EcoRI	CIN612-6E cervical keratinocytes	Integrated HPV31	EcoRI	DpnII	387530736	829122	6.28085e+07	9.91316e+07
S12_9E_1_EcoRI	CIN612-9E cervical keratinocytes	Extrachromosomal HPV31	EcoRI	DpnII	419049615	983266	97692364	83954630
S13_9E_2_EcoRI	CIN612-9E cervical keratinocytes	Extrachromosomal HPV31	EcoRI	DpnII	440781996	2.00505e+06	1.90922e+08	3.83253e+06
S14_9E_3_EcoRI	CIN612-9E cervical keratinocytes	Extrachromosomal HPV31	EcoRI	DpnII	320626813	10643781	80269247	5.75677e+07
S15_9E_4_EcoRI	CIN612-9E cervical keratinocytes	Extrachromosomal HPV31	EcoRI	DpnII	418534369	1.50293e+06	1.73425e+08	8.55353e+06

## Sheet: Table S4_HPV31 PCR primers
Supplementary Data Table 4. PCR primers spanning the HPV31 genome
Primer pair ID	Sequence	Direction	5' end	3' end	HPV31 ORF	Product size (bp)
HPV31 P1	AGTAGTTCTGCGGTTTTTGGTT	Sense	7527	7548	URR	474
	AAAATACTATGTGCTTTATA	Antisense	69	88	URR
HPV31 P2	TGGACAGGACGTTGCATAGC	Sense	501	520	E6	499
	TATCCTCCCCAGTATCACTA	Antisense	981	1000	E1	499
HPV31 P3	TGGTTGACTTTATTGACAAT	Sense	1001	1020	E1	499
	ACATGTGCTTTTATTGCTTT	Antisense	1481	1500	E1	499
HPV31 P4	ACTGATTGGTGTGTAGCTGC	Sense	1501	1520	E1	499
	TTTGCCTGCGAATTACTTTT	Antisense	1981	2000	E1	499
HPV31 P5	AATAGTTAAAGATTGTGGAA	Sense	2001	2020	E1	499
	TAGATGTAATCAATAAAGGA	Antisense	2481	2500	E1	499
HPV31 P6	TAGCAGACTGGTGGTTTTTACATT	Sense	2541	2564	E1	310
	ACTGTGTATTCCCATTTCTCTTG	Antisense	2851	2829	E2
HPV31 P7	AACTGCACCTACAGGGTGTT	Sense	3000	3020	E2	481
	CACTGTCCACGGAGTCGCCT	Antisense	3500	3481	E2	481
HPV31 P8	TCAACTGTGGGGTTATCAGT	Sense	3501	3520	E2	480
	ATACAAAAACAACGTAATGG	Antisense	4000	3981	E5	480
HPV31 P9	ATATGTTGTGTTTATATATA	Sense	4001	4020	E5	452
	TTCAACAAGACTTACTATAG	Antisense	4472	4453	L2	452
HPV31 P10	GAATCTGGAATTGTTGATGT	Sense	4473	4492	L2	480
	AGAAAGTCGGGATCAGGGGC	Antisense	4972	4953	L2	480
HPV31 P11	AGATATTATAGCATTACATA	Sense	4973	4992	L2	480
	TAGGGTGCAAATAAAAATCA	Antisense	5472	5453	L2	480
HPV31 P12	GTTATTATATGTTAAAACGT	Sense	5473	5492	L2	480
	ATTGATATACATTCCCTATT	Antisense	5972	5953	L1	480
HPV31 P13	GGATTATAAACAAACACAAC	Sense	5973	5992	L1	480
	CACGTTGCATCCAATATGGT	Antisense	6472	6453	L1	480
HPV31 P14	CTCAGGGACACAATAATGGT	Sense	6473	6492	L1	480
	TGCTTTAAATTTAGGACGTG	Antisense	6972	6953	L1	480
HPV31 P15	TGGTTGACTTTATTGACAAT	Sense	1001	1020	E1	1821
	ACATTAATACACATTCAAGTCGA	Antisense	2822	2800	E2
HPV31 P16	GGATTATAAACAAACACAAC	Sense	5973	5992	L1	3412
	ACATGTGCTTTTATTGCTTT	Antisense	1481	1500	E1
HPV31 P17	TGGTTGACTTTATTGACAAT	Sense	1001	1020	E1	5471
	CACGTTGCATCCAATATGGT	Antisense	6472	6453	L1

## Sheet: Table S5_6E 4C peaks
Supplementary Data Table 5. HPV31 trans-interactions mapped in CIN612-6E cells by 4C
chrom	4C start	4C end	4C position
chr1	8000000	8250000	chr1:8000000-8250000
chr1	22450000	22550000	chr1:22450000-22550000
chr1	23100000	23150000	chr1:23100000-23150000
chr1	25100000	25250000	chr1:25100000-25250000
chr1	25950000	26050000	chr1:25950000-26050000
chr1	26700000	26850000	chr1:26700000-26850000
chr1	31200000	31250000	chr1:31200000-31250000
chr1	41950000	42050000	chr1:41950000-42050000
chr1	52850000	52950000	chr1:52850000-52950000
chr1	147150000	147300000	chr1:147150000-147300000
chr1	151600000	151650000	chr1:151600000-151650000
chr1	152050000	152250000	chr1:152050000-152250000
chr1	153050000	153200000	chr1:153050000-153200000
chr1	162100000	162250000	chr1:162100000-162250000
chr1	164650000	164850000	chr1:164650000-164850000
chr1	168200000	168300000	chr1:168200000-168300000
chr1	172900000	173050000	chr1:172900000-173050000
chr1	174900000	174950000	chr1:174900000-174950000
chr1	183150000	183250000	chr1:183150000-183250000
chr1	187950000	188000000	chr1:187950000-188000000
chr1	190200000	190250000	chr1:190200000-190250000
chr1	190550000	190650000	chr1:190550000-190650000
chr1	192500000	192650000	chr1:192500000-192650000
chr1	200600000	200650000	chr1:200600000-200650000
chr1	202050000	202200000	chr1:202050000-202200000
chr1	203950000	204100000	chr1:203950000-204100000
chr1	204350000	204450000	chr1:204350000-204450000
chr1	230500000	230650000	chr1:230500000-230650000
chr1	234350000	234500000	chr1:234350000-234500000
chr2	9200000	9250000	chr2:9200000-9250000
chr2	11450000	11500000	chr2:11450000-11500000
chr2	38350000	38400000	chr2:38350000-38400000
chr2	38550000	38600000	chr2:38550000-38600000
chr2	38650000	38750000	chr2:38650000-38750000
chr2	43750000	43850000	chr2:43750000-43850000
chr2	61600000	61750000	chr2:61600000-61750000
chr2	65800000	65900000	chr2:65800000-65900000
chr2	67900000	68100000	chr2:67900000-68100000
chr2	70050000	70350000	chr2:70050000-70350000
chr2	72350000	72550000	chr2:72350000-72550000
chr2	171050000	171150000	chr2:171050000-171150000
chr2	173100000	173150000	chr2:173100000-173150000
chr2	173950000	174000000	chr2:173950000-174000000
chr2	191650000	191700000	chr2:191650000-191700000
chr2	215550000	215650000	chr2:215550000-215650000
chr2	217050000	217350000	chr2:217050000-217350000
chr2	217750000	217850000	chr2:217750000-217850000
chr2	223650000	223800000	chr2:223650000-223800000
chr2	232000000	232150000	chr2:232000000-232150000
chr2	234400000	234500000	chr2:234400000-234500000
chr2	234800000	234900000	chr2:234800000-234900000
chr2	235000000	235100000	chr2:235000000-235100000
chr2	236950000	237150000	chr2:236950000-237150000
chr2	238750000	238850000	chr2:238750000-238850000
chr2	240050000	240150000	chr2:240050000-240150000
chr3	31650000	31800000	chr3:31650000-31800000
chr3	47600000	47750000	chr3:47600000-47750000
chr3	83700000	83750000	chr3:83700000-83750000
chr3	102200000	102250000	chr3:102200000-102250000
chr3	112350000	112400000	chr3:112350000-112400000
chr3	125000000	125050000	chr3:125000000-125050000
chr3	128100000	128200000	chr3:128100000-128200000
chr3	171350000	171450000	chr3:171350000-171450000
chr3	184850000	184950000	chr3:184850000-184950000
chr3	188700000	188950000	chr3:188700000-188950000
chr3	189500000	189550000	chr3:189500000-189550000
chr3	195300000	195450000	chr3:195300000-195450000
chr3	196450000	196550000	chr3:196450000-196550000
chr3	196600000	196650000	chr3:196600000-196650000
chr5	28300000	28400000	chr5:28300000-28400000
chr5	56950000	57000000	chr5:56950000-57000000
chr5	65300000	65400000	chr5:65300000-65400000
chr5	67300000	67400000	chr5:67300000-67400000
chr5	67550000	67700000	chr5:67550000-67700000
chr5	67750000	67800000	chr5:67750000-67800000
chr5	68400000	68550000	chr5:68400000-68550000
chr5	71700000	71850000	chr5:71700000-71850000
chr5	72550000	72650000	chr5:72550000-72650000
chr5	73350000	73500000	chr5:73350000-73500000
chr5	74400000	74450000	chr5:74400000-74450000
chr5	131450000	131550000	chr5:131450000-131550000
chr5	132950000	133050000	chr5:132950000-133050000
chr5	133650000	133750000	chr5:133650000-133750000
chr5	134650000	134800000	chr5:134650000-134800000
chr5	134950000	135050000	chr5:134950000-135050000
chr5	135350000	135500000	chr5:135350000-135500000
chr5	142700000	142800000	chr5:142700000-142800000
chr5	150300000	150350000	chr5:150300000-150350000
chr5	177150000	177300000	chr5:177150000-177300000
chr6	800000	1300000	chr6:800000-1300000
chr6	1400000	1650000	chr6:1400000-1650000
chr6	1700000	1800000	chr6:1700000-1800000
chr6	4150000	4300000	chr6:4150000-4300000
chr6	4400000	4550000	chr6:4400000-4550000
chr6	12250000	12350000	chr6:12250000-12350000
chr6	14600000	14850000	chr6:14600000-14850000
chr6	14950000	15150000	chr6:14950000-15150000
chr6	15300000	15450000	chr6:15300000-15450000
chr6	15650000	15700000	chr6:15650000-15700000
chr6	40750000	40850000	chr6:40750000-40850000
chr6	41300000	41350000	chr6:41300000-41350000
chr6	45400000	45450000	chr6:45400000-45450000
chr6	47200000	47250000	chr6:47200000-47250000
chr6	76900000	76950000	chr6:76900000-76950000
chr6	106750000	106900000	chr6:106750000-106900000
chr6	109850000	109950000	chr6:109850000-109950000
chr6	110050000	110100000	chr6:110050000-110100000
chr6	111950000	112050000	chr6:111950000-112050000
chr6	133700000	133800000	chr6:133700000-133800000
chr6	137750000	137850000	chr6:137750000-137850000
chr6	139500000	139650000	chr6:139500000-139650000
chr6	139750000	139900000	chr6:139750000-139900000
chr6	140100000	140150000	chr6:140100000-140150000
chr6	140450000	140500000	chr6:140450000-140500000
chr6	141500000	141600000	chr6:141500000-141600000
chr6	143350000	143450000	chr6:143350000-143450000
chr6	169400000	169550000	chr6:169400000-169550000
chr7	3350000	3550000	chr7:3350000-3550000
chr7	24800000	24850000	chr7:24800000-24850000
chr7	28650000	28750000	chr7:28650000-28750000
chr7	29350000	29400000	chr7:29350000-29400000
chr7	41100000	41400000	chr7:41100000-41400000
chr7	42750000	42800000	chr7:42750000-42800000
chr7	42900000	42950000	chr7:42900000-42950000
chr7	46500000	46600000	chr7:46500000-46600000
chr7	94650000	94750000	chr7:94650000-94750000
chr7	152050000	152150000	chr7:152050000-152150000
chr8	18400000	18500000	chr8:18400000-18500000
chr8	29850000	29950000	chr8:29850000-29950000
chr8	94500000	94600000	chr8:94500000-94600000
chr8	99550000	99650000	chr8:99550000-99650000
chr8	124650000	124800000	chr8:124650000-124800000
chr8	125000000	125050000	chr8:125000000-125050000
chr8	140900000	141000000	chr8:140900000-141000000
chr9	36250000	36400000	chr9:36250000-36400000
chr9	82050000	82150000	chr9:82050000-82150000
chr9	90700000	90800000	chr9:90700000-90800000
chr9	108550000	108600000	chr9:108550000-108600000
chr9	108950000	109000000	chr9:108950000-109000000
chr9	109250000	109350000	chr9:109250000-109350000
chr9	109650000	109800000	chr9:109650000-109800000
chr9	110200000	110350000	chr9:110200000-110350000
chr9	110600000	110650000	chr9:110600000-110650000
chr9	110800000	110950000	chr9:110800000-110950000
chr9	113150000	113300000	chr9:113150000-113300000
chr9	114550000	114650000	chr9:114550000-114650000
chr9	123950000	124000000	chr9:123950000-124000000
chr9	124900000	125050000	chr9:124900000-125050000
chr9	127200000	127250000	chr9:127200000-127250000
chr9	129950000	130000000	chr9:129950000-130000000
chr9	130600000	130850000	chr9:130600000-130850000
chr9	132850000	132950000	chr9:132850000-132950000
chr10	31950000	32050000	chr10:31950000-32050000
chr10	68100000	68200000	chr10:68100000-68200000
chr10	70250000	70350000	chr10:70250000-70350000
chr10	70550000	70650000	chr10:70550000-70650000
chr10	72600000	72750000	chr10:72600000-72750000
chr10	87550000	87650000	chr10:87550000-87650000
chr10	88050000	88500000	chr10:88050000-88500000
chr10	88600000	88650000	chr10:88600000-88650000
chr10	88750000	88900000	chr10:88750000-88900000
chr10	89400000	89500000	chr10:89400000-89500000
chr10	89900000	90500000	chr10:89900000-90500000
chr10	90800000	90950000	chr10:90800000-90950000
chr10	91350000	91800000	chr10:91350000-91800000
chr10	92300000	92400000	chr10:92300000-92400000
chr10	92550000	92600000	chr10:92550000-92600000
chr10	99900000	100000000	chr10:99900000-100000000
chr11	17250000	17350000	chr11:17250000-17350000
chr11	74300000	74400000	chr11:74300000-74400000
chr11	108200000	108300000	chr11:108200000-108300000
chr11	118750000	118850000	chr11:118750000-118850000
chr11	129500000	129650000	chr11:129500000-129650000
chr11	130050000	130200000	chr11:130050000-130200000
chr12	6700000	6750000	chr12:6700000-6750000
chr12	47050000	47350000	chr12:47050000-47350000
chr12	48350000	48500000	chr12:48350000-48500000
chr12	59950000	60000000	chr12:59950000-60000000
chr12	66850000	67000000	chr12:66850000-67000000
chr12	69250000	69300000	chr12:69250000-69300000
chr12	87400000	87500000	chr12:87400000-87500000
chr12	88100000	88250000	chr12:88100000-88250000
chr12	88600000	88700000	chr12:88600000-88700000
chr12	93250000	93450000	chr12:93250000-93450000
chr12	105850000	106000000	chr12:105850000-106000000
chr12	107050000	107150000	chr12:107050000-107150000
chr12	109950000	110050000	chr12:109950000-110050000
chr12	110150000	110300000	chr12:110150000-110300000
chr12	110800000	110950000	chr12:110800000-110950000
chr12	120900000	121050000	chr12:120900000-121050000
chr12	123250000	123350000	chr12:123250000-123350000
chr13	30050000	30150000	chr13:30050000-30150000
chr13	40100000	40300000	chr13:40100000-40300000
chr13	43750000	43900000	chr13:43750000-43900000
chr13	44300000	44400000	chr13:44300000-44400000
chr13	45100000	45250000	chr13:45100000-45250000
chr14	35100000	35200000	chr14:35100000-35200000
chr14	49900000	50050000	chr14:49900000-50050000
chr14	63800000	63900000	chr14:63800000-63900000
chr14	64650000	64750000	chr14:64650000-64750000
chr14	66800000	66900000	chr14:66800000-66900000
chr14	98350000	98450000	chr14:98350000-98450000
chr15	33000000	33150000	chr15:33000000-33150000
chr15	40550000	40650000	chr15:40550000-40650000
chr15	41500000	41650000	chr15:41500000-41650000
chr15	47950000	48000000	chr15:47950000-48000000
chr15	62650000	62800000	chr15:62650000-62800000
chr15	63300000	63350000	chr15:63300000-63350000
chr15	64200000	64300000	chr15:64200000-64300000
chr15	64400000	64650000	chr15:64400000-64650000
chr15	70750000	70900000	chr15:70750000-70900000
chr15	71250000	71350000	chr15:71250000-71350000
chr15	71500000	71650000	chr15:71500000-71650000
chr15	71850000	72150000	chr15:71850000-72150000
chr15	73000000	73100000	chr15:73000000-73100000
chr15	75900000	76000000	chr15:75900000-76000000
chr15	76750000	76850000	chr15:76750000-76850000
chr15	77200000	77250000	chr15:77200000-77250000
chr15	83800000	83950000	chr15:83800000-83950000
chr15	87450000	87500000	chr15:87450000-87500000
chr16	3800000	3850000	chr16:3800000-3850000
chr16	68750000	68850000	chr16:68750000-68850000
chr16	68900000	69150000	chr16:68900000-69150000
chr17	37600000	37700000	chr17:37600000-37700000
chr17	39750000	39900000	chr17:39750000-39900000
chr17	59200000	59300000	chr17:59200000-59300000
chr17	59550000	59650000	chr17:59550000-59650000
chr17	61500000	61650000	chr17:61500000-61650000
chr18	49150000	49350000	chr18:49150000-49350000
chr18	58700000	58800000	chr18:58700000-58800000
chr19	42500000	42550000	chr19:42500000-42550000
chr19	44150000	44200000	chr19:44150000-44200000
chr20	3350000	3450000	chr20:3350000-3450000
chr20	4500000	4800000	chr20:4500000-4800000
chr20	6550000	6650000	chr20:6550000-6650000
chr20	34800000	34850000	chr20:34800000-34850000
chr20	36500000	36700000	chr20:36500000-36700000
chr20	37250000	37350000	chr20:37250000-37350000
chr20	45900000	45950000	chr20:45900000-45950000
chr20	47500000	47650000	chr20:47500000-47650000
chr21	35100000	35200000	chr21:35100000-35200000
chr22	29750000	29900000	chr22:29750000-29900000
chr22	40650000	40850000	chr22:40650000-40850000
chr22	43650000	43750000	chr22:43650000-43750000
chrX	108250000	108400000	chrX:108250000-108400000
chrX	116400000	116500000	chrX:116400000-116500000

## Sheet: Table S6_9E 4C peaks
Supplementary Data Table 6. Significant HPV31 trans-interactions mapped in CIN612-9E cells by 4C
chrom	start	end	# Samples that contain 4C peak	Samples that contain 4C peak	S12_9E_1_EcoRI	S13_9E_2_EcoRI	S14_9E_3_EcoRI	S15_9E_4_EcoRI
chr1	1750000	1850000	1	S12	1	0	0	0
chr1	6800000	6900000	1	S12	1	0	0	0
chr1	7200000	7300000	1	S14	0	0	1	0
chr1	7700000	7850000	1	S15	0	0	0	1
chr1	8000000	8150000	3	S12,S13,S14	1	1	1	0
chr1	8150000	8200000	4	S12,S13,S14,S15	1	1	1	1
chr1	8200000	8250000	3	S13,S14,S15	0	1	1	1
chr1	8250000	8300000	2	S13,S14	0	1	1	0
chr1	8450000	8500000	1	S14	0	0	1	0
chr1	8500000	8550000	2	S14,S15	0	0	1	1
chr1	8550000	8650000	1	S15	0	0	0	1
chr1	8700000	8800000	1	S13	0	1	0	0
chr1	9050000	9150000	1	S14	0	0	1	0
chr1	9600000	9700000	1	S15	0	0	0	1
chr1	9800000	9950000	1	S14	0	0	1	0
chr1	10000000	10050000	1	S15	0	0	0	1
chr1	10050000	10150000	2	S14,S15	0	0	1	1
chr1	10300000	10450000	1	S12	1	0	0	0
chr1	12350000	12400000	1	S14	0	0	1	0
chr1	12400000	12500000	2	S12,S14	1	0	1	0
chr1	14250000	14350000	1	S12	1	0	0	0
chr1	15800000	15850000	2	S13,S14	0	1	1	0
chr1	15850000	15950000	3	S12,S13,S14	1	1	1	0
chr1	17250000	17350000	1	S14	0	0	1	0
chr1	17500000	17600000	1	S15	0	0	0	1
chr1	17750000	17950000	1	S12	1	0	0	0
chr1	19600000	19700000	1	S12	1	0	0	0
chr1	20850000	21000000	2	S12,S14	1	0	1	0
chr1	21100000	21250000	1	S12	1	0	0	0
chr1	21900000	22000000	1	S12	1	0	0	0
chr1	22400000	22500000	1	S15	0	0	0	1
chr1	23050000	23150000	3	S13,S14,S15	0	1	1	1
chr1	23150000	23250000	1	S14	0	0	1	0
chr1	23350000	23550000	2	S12,S14	1	0	1	0
chr1	23550000	23700000	3	S12,S14,S15	1	0	1	1
chr1	23700000	23800000	1	S12	1	0	0	0
chr1	23900000	23950000	2	S13,S14	0	1	1	0
chr1	23950000	24050000	3	S13,S14,S15	0	1	1	1
chr1	24250000	24400000	1	S14	0	0	1	0
chr1	25100000	25250000	1	S14	0	0	1	0
chr1	25350000	25450000	1	S15	0	0	0	1
chr1	26200000	26300000	1	S12	1	0	0	0
chr1	26650000	26700000	1	S14	0	0	1	0
chr1	26700000	26850000	2	S13,S14	0	1	1	0
chr1	27250000	27350000	1	S12	1	0	0	0
chr1	27650000	27750000	1	S12	1	0	0	0
chr1	27750000	27800000	3	S12,S13,S14	1	1	1	0
chr1	27800000	27850000	2	S13,S14	0	1	1	0
chr1	28000000	28100000	2	S12,S14	1	0	1	0
chr1	28100000	28150000	2	S12,S15	1	0	0	1
chr1	28150000	28250000	1	S15	0	0	0	1
chr1	28900000	29000000	2	S14,S15	0	0	1	1
chr1	30500000	30600000	1	S15	0	0	0	1
chr1	30950000	31050000	2	S13,S14	0	1	1	0
chr1	31450000	31600000	2	S12,S14	1	0	1	0
chr1	31600000	31700000	1	S12	1	0	0	0
chr1	31700000	31750000	2	S12,S13	1	1	0	0
chr1	31750000	31850000	1	S13	0	1	0	0
chr1	31950000	32050000	1	S15	0	0	0	1
chr1	32050000	32150000	2	S14,S15	0	0	1	1
chr1	32450000	32650000	2	S13,S14	0	1	1	0
chr1	32650000	32700000	1	S13	0	1	0	0
chr1	32900000	33050000	2	S14,S15	0	0	1	1
chr1	34000000	34100000	1	S15	0	0	0	1
chr1	35350000	35550000	1	S13	0	1	0	0
chr1	35600000	35700000	1	S15	0	0	0	1
chr1	35900000	36050000	1	S14	0	0	1	0
chr1	38150000	38250000	1	S13	0	1	0	0
chr1	39000000	39100000	2	S12,S15	1	0	0	1
chr1	39100000	39200000	1	S12	1	0	0	0
chr1	39400000	39500000	2	S13,S14	0	1	1	0
chr1	39800000	39900000	2	S14,S15	0	0	1	1
chr1	39950000	40000000	1	S12	1	0	0	0
chr1	40000000	40050000	2	S12,S15	1	0	0	1
chr1	40050000	40150000	1	S15	0	0	0	1
chr1	40650000	40750000	1	S14	0	0	1	0
chr1	41150000	41350000	1	S15	0	0	0	1
chr1	41900000	41950000	1	S13	0	1	0	0
chr1	41950000	42050000	3	S13,S14,S15	0	1	1	1
chr1	42050000	42100000	1	S15	0	0	0	1
chr1	42150000	42300000	1	S12	1	0	0	0
chr1	42300000	42350000	2	S13,S14	0	1	1	0
chr1	42350000	42400000	3	S13,S14,S15	0	1	1	1
chr1	42400000	42450000	2	S13,S15	0	1	0	1
chr1	42450000	42550000	1	S15	0	0	0	1
chr1	42850000	42950000	3	S13,S14,S15	0	1	1	1
chr1	43150000	43250000	1	S14	0	0	1	0
chr1	44550000	44650000	1	S15	0	0	0	1
chr1	45400000	45600000	1	S15	0	0	0	1
chr1	46150000	46250000	1	S15	0	0	0	1
chr1	51400000	51550000	1	S13	0	1	0	0
chr1	51700000	51900000	1	S12	1	0	0	0
chr1	52400000	52500000	1	S12	1	0	0	0
chr1	52950000	53100000	1	S15	0	0	0	1
chr1	53350000	53500000	1	S13	0	1	0	0
chr1	53800000	54050000	1	S12	1	0	0	0
chr1	56700000	56850000	1	S13	0	1	0	0
chr1	57850000	58050000	1	S12	1	0	0	0
chr1	58500000	58550000	1	S13	0	1	0	0
chr1	58550000	58600000	2	S13,S15	0	1	0	1
chr1	58600000	58650000	3	S13,S14,S15	0	1	1	1
chr1	58650000	58750000	2	S14,S15	0	0	1	1
chr1	58750000	58900000	1	S14	0	0	1	0
chr1	58900000	59050000	1	S12	1	0	0	0
chr1	59150000	59250000	1	S12	1	0	0	0
chr1	59500000	59550000	1	S13	0	1	0	0
chr1	59550000	59650000	2	S13,S14	0	1	1	0
chr1	59650000	59700000	1	S14	0	0	1	0
chr1	61000000	61100000	2	S13,S14	0	1	1	0
chr1	61100000	61150000	4	S12,S13,S14,S15	1	1	1	1
chr1	61150000	61250000	3	S12,S14,S15	1	0	1	1
chr1	61250000	61350000	2	S12,S14	1	0	1	0
chr1	61450000	61550000	1	S12	1	0	0	0
chr1	61550000	61650000	1	S13	0	1	0	0
chr1	61750000	61900000	1	S12	1	0	0	0
chr1	61900000	62050000	2	S13,S14	0	1	1	0
chr1	63200000	63300000	1	S15	0	0	0	1
chr1	63300000	63400000	2	S12,S13	1	1	0	0
chr1	64050000	64150000	1	S12	1	0	0	0
chr1	64450000	64600000	1	S12	1	0	0	0
chr1	66000000	66150000	1	S12	1	0	0	0
chr1	66150000	66200000	2	S12,S13	1	1	0	0
chr1	66200000	66300000	3	S12,S13,S14	1	1	1	0
chr1	66300000	66450000	1	S12	1	0	0	0
chr1	66650000	66750000	1	S12	1	0	0	0
chr1	66900000	67000000	1	S15	0	0	0	1
chr1	67250000	67450000	1	S14	0	0	1	0
chr1	67500000	67600000	1	S13	0	1	0	0
chr1	67600000	67650000	2	S13,S14	0	1	1	0
chr1	67650000	67700000	3	S12,S13,S14	1	1	1	0
chr1	67700000	67800000	1	S12	1	0	0	0
chr1	69850000	70000000	1	S13	0	1	0	0
chr1	70250000	70400000	1	S13	0	1	0	0
chr1	73250000	73350000	1	S15	0	0	0	1
chr1	73950000	74050000	2	S13,S15	0	1	0	1
chr1	74050000	74100000	1	S15	0	0	0	1
chr1	74350000	74550000	1	S12	1	0	0	0
chr1	75600000	75750000	1	S12	1	0	0	0
chr1	76350000	76500000	1	S12	1	0	0	0
chr1	76500000	76600000	1	S15	0	0	0	1
chr1	77300000	77400000	1	S13	0	1	0	0
chr1	77750000	77900000	1	S15	0	0	0	1
chr1	78000000	78150000	2	S13,S14	0	1	1	0
chr1	78150000	78200000	1	S13	0	1	0	0
chr1	78700000	78800000	1	S12	1	0	0	0
chr1	79100000	79200000	1	S15	0	0	0	1
chr1	79600000	79750000	1	S15	0	0	0	1
chr1	80350000	80600000	1	S12	1	0	0	0
chr1	80700000	80850000	1	S12	1	0	0	0
chr1	81100000	81250000	1	S15	0	0	0	1
chr1	82700000	82800000	1	S12	1	0	0	0
chr1	82950000	83000000	1	S12	1	0	0	0
chr1	83000000	83100000	2	S12,S13	1	1	0	0
chr1	83550000	83650000	1	S15	0	0	0	1
chr1	83800000	83850000	1	S15	0	0	0	1
chr1	83850000	83900000	2	S12,S15	1	0	0	1
chr1	83900000	83950000	1	S12	1	0	0	0
chr1	84050000	84150000	1	S13	0	1	0	0
chr1	84150000	84200000	2	S13,S15	0	1	0	1
chr1	84200000	84300000	2	S12,S15	1	0	0	1
chr1	84300000	84350000	2	S14,S15	0	0	1	1
chr1	84350000	84400000	1	S14	0	0	1	0
chr1	84400000	84500000	1	S12	1	0	0	0
chr1	84600000	84700000	2	S12,S13	1	1	0	0
chr1	84700000	84750000	1	S12	1	0	0	0
chr1	84950000	85050000	1	S13	0	1	0	0
chr1	85050000	85100000	2	S12,S13	1	1	0	0
chr1	85100000	85150000	3	S12,S13,S15	1	1	0	1
chr1	85150000	85200000	2	S12,S15	1	0	0	1
chr1	85200000	85300000	3	S12,S14,S15	1	0	1	1
chr1	85300000	85350000	1	S12	1	0	0	0
chr1	85400000	85500000	1	S15	0	0	0	1
chr1	85550000	85700000	1	S12	1	0	0	0
chr1	85950000	86100000	1	S15	0	0	0	1
chr1	86100000	86200000	1	S13	0	1	0	0
chr1	86500000	86550000	1	S12	1	0	0	0
chr1	86550000	86650000	3	S12,S13,S14	1	1	1	0
chr1	87700000	87950000	1	S12	1	0	0	0
chr1	88700000	88750000	1	S14	0	0	1	0
chr1	88750000	88800000	2	S12,S14	1	0	1	0
chr1	88800000	88900000	1	S12	1	0	0	0
chr1	89450000	89550000	1	S15	0	0	0	1
chr1	89600000	89750000	1	S12	1	0	0	0
chr1	89750000	89850000	2	S12,S15	1	0	0	1
chr1	89850000	89950000	3	S12,S14,S15	1	0	1	1
chr1	89950000	90000000	1	S15	0	0	0	1
chr1	90900000	91000000	1	S12	1	0	0	0
chr1	91050000	91200000	1	S13	0	1	0	0
chr1	92850000	92900000	2	S13,S14	0	1	1	0
chr1	92900000	93050000	3	S12,S13,S14	1	1	1	0
chr1	93050000	93150000	1	S12	1	0	0	0
chr1	93150000	93200000	2	S12,S15	1	0	0	1
chr1	93200000	93300000	1	S15	0	0	0	1
chr1	93650000	93800000	1	S12	1	0	0	0
chr1	93900000	93950000	1	S15	0	0	0	1
chr1	93950000	94100000	2	S14,S15	0	0	1	1
chr1	94250000	94300000	2	S12,S14	1	0	1	0
chr1	94300000	94400000	3	S12,S13,S14	1	1	1	0
chr1	94400000	94600000	4	S12,S13,S14,S15	1	1	1	1
chr1	94600000	94650000	3	S13,S14,S15	0	1	1	1
chr1	94650000	94700000	1	S14	0	0	1	0
chr1	94700000	94850000	2	S12,S14	1	0	1	0
chr1	94850000	94950000	1	S14	0	0	1	0
chr1	94950000	95050000	1	S12	1	0	0	0
chr1	95700000	95950000	1	S12	1	0	0	0
chr1	96350000	96600000	1	S12	1	0	0	0
chr1	98800000	98950000	1	S13	0	1	0	0
chr1	99550000	99650000	1	S15	0	0	0	1
chr1	99750000	99800000	2	S13,S14	0	1	1	0
chr1	99800000	99850000	3	S13,S14,S15	0	1	1	1
chr1	99850000	99900000	2	S13,S15	0	1	0	1
chr1	101150000	101300000	1	S15	0	0	0	1
chr1	101500000	101600000	1	S15	0	0	0	1
chr1	101600000	101700000	1	S13	0	1	0	0
chr1	106550000	106650000	1	S15	0	0	0	1
chr1	107550000	107650000	1	S15	0	0	0	1
chr1	107650000	107750000	1	S12	1	0	0	0
chr1	107900000	108050000	1	S12	1	0	0	0
chr1	108700000	108800000	2	S13,S14	0	1	1	0
chr1	108800000	108850000	3	S13,S14,S15	0	1	1	1
chr1	108850000	108900000	2	S14,S15	0	0	1	1
chr1	108900000	108950000	1	S15	0	0	0	1
chr1	109750000	109950000	1	S12	1	0	0	0
chr1	110900000	111000000	1	S13	0	1	0	0
chr1	111200000	111300000	2	S13,S15	0	1	0	1
chr1	111300000	111450000	1	S13	0	1	0	0
chr1	112250000	112350000	1	S12	1	0	0	0
chr1	112350000	112400000	2	S12,S14	1	0	1	0
chr1	112400000	112550000	1	S14	0	0	1	0
chr1	112750000	112900000	1	S15	0	0	0	1
chr1	114600000	114650000	1	S14	0	0	1	0
chr1	114650000	114700000	2	S13,S14	0	1	1	0
chr1	114700000	114800000	3	S13,S14,S15	0	1	1	1
chr1	114800000	114850000	2	S14,S15	0	0	1	1
chr1	115700000	115850000	3	S13,S14,S15	0	1	1	1
chr1	115850000	115950000	1	S14	0	0	1	0
chr1	116150000	116250000	1	S15	0	0	0	1
chr1	116250000	116350000	1	S12	1	0	0	0
chr1	116350000	116400000	2	S12,S14	1	0	1	0
chr1	116400000	116450000	1	S14	0	0	1	0
chr1	116900000	116950000	1	S14	0	0	1	0
chr1	116950000	117100000	2	S13,S14	0	1	1	0
chr1	117500000	117650000	1	S12	1	0	0	0
chr1	117800000	117850000	1	S12	1	0	0	0
chr1	117850000	117900000	2	S12,S14	1	0	1	0
chr1	117900000	117950000	1	S14	0	0	1	0
chr1	118250000	118300000	1	S15	0	0	0	1
chr1	118300000	118350000	2	S12,S15	1	0	0	1
chr1	118350000	118450000	1	S12	1	0	0	0
chr1	118550000	118700000	2	S13,S15	0	1	0	1
chr1	118700000	118750000	2	S12,S15	1	0	0	1
chr1	118750000	118850000	1	S12	1	0	0	0
chr1	119150000	119300000	1	S14	0	0	1	0
chr1	119650000	119750000	1	S15	0	0	0	1
chr1	145750000	145900000	2	S12,S13	1	1	0	0
chr1	147100000	147200000	1	S12	1	0	0	0
chr1	147750000	147900000	1	S12	1	0	0	0
chr1	150000000	150100000	3	S13,S14,S15	0	1	1	1
chr1	150100000	150150000	2	S13,S14	0	1	1	0
chr1	150150000	150250000	1	S14	0	0	1	0
chr1	150450000	150550000	1	S12	1	0	0	0
chr1	150550000	150650000	1	S14	0	0	1	0
chr1	150650000	150700000	2	S14,S15	0	0	1	1
chr1	150700000	150750000	3	S12,S14,S15	1	0	1	1
chr1	150750000	150850000	1	S12	1	0	0	0
chr1	150850000	150950000	3	S13,S14,S15	0	1	1	1
chr1	150950000	151050000	1	S15	0	0	0	1
chr1	151500000	151550000	1	S12	1	0	0	0
chr1	151550000	151600000	2	S12,S14	1	0	1	0
chr1	151600000	151700000	2	S13,S14	0	1	1	0
chr1	151950000	152050000	3	S12,S14,S15	1	0	1	1
chr1	152050000	152150000	4	S12,S13,S14,S15	1	1	1	1
chr1	152150000	152200000	3	S13,S14,S15	0	1	1	1
chr1	152200000	152250000	2	S14,S15	0	0	1	1
chr1	152450000	152550000	1	S14	0	0	1	0
chr1	152850000	153000000	1	S12	1	0	0	0
chr1	153050000	153150000	2	S14,S15	0	0	1	1
chr1	153150000	153250000	2	S13,S14	0	1	1	0
chr1	153250000	153300000	1	S14	0	0	1	0
chr1	153400000	153500000	1	S15	0	0	0	1
chr1	153500000	153550000	3	S13,S14,S15	0	1	1	1
chr1	153550000	153650000	2	S13,S14	0	1	1	0
chr1	153900000	154050000	1	S12	1	0	0	0
chr1	154200000	154300000	1	S15	0	0	0	1
chr1	156300000	156400000	1	S15	0	0	0	1
chr1	156400000	156450000	1	S13	0	1	0	0
chr1	156450000	156500000	2	S13,S14	0	1	1	0
chr1	156500000	156650000	1	S14	0	0	1	0
chr1	156650000	156850000	1	S12	1	0	0	0
chr1	157200000	157350000	1	S12	1	0	0	0
chr1	157800000	158050000	1	S12	1	0	0	0
chr1	158400000	158550000	1	S13	0	1	0	0
chr1	160450000	160550000	1	S15	0	0	0	1
chr1	160600000	160700000	1	S13	0	1	0	0
chr1	160700000	160750000	2	S13,S14	0	1	1	0
chr1	160750000	160850000	1	S14	0	0	1	0
chr1	161100000	161250000	1	S15	0	0	0	1
chr1	161700000	161750000	1	S14	0	0	1	0
chr1	161750000	161850000	2	S13,S14	0	1	1	0
chr1	162100000	162250000	1	S14	0	0	1	0
chr1	162900000	163150000	1	S13	0	1	0	0
chr1	163600000	163750000	1	S13	0	1	0	0
chr1	163950000	164100000	1	S15	0	0	0	1
chr1	164600000	164800000	2	S14,S15	0	0	1	1
chr1	164850000	165000000	1	S13	0	1	0	0
chr1	165750000	165850000	1	S12	1	0	0	0
chr1	167150000	167300000	1	S13	0	1	0	0
chr1	167600000	167650000	1	S14	0	0	1	0
chr1	167650000	167700000	2	S14,S15	0	0	1	1
chr1	167700000	167850000	3	S13,S14,S15	0	1	1	1
chr1	168150000	168200000	1	S15	0	0	0	1
chr1	168200000	168300000	2	S14,S15	0	0	1	1
chr1	168500000	168600000	1	S15	0	0	0	1
chr1	168600000	168700000	2	S14,S15	0	0	1	1
chr1	168700000	168850000	3	S13,S14,S15	0	1	1	1
chr1	169450000	169550000	1	S15	0	0	0	1
chr1	169850000	169950000	1	S12	1	0	0	0
chr1	170700000	170800000	1	S12	1	0	0	0
chr1	172050000	172250000	1	S13	0	1	0	0
chr1	172250000	172300000	2	S12,S13	1	1	0	0
chr1	172300000	172400000	3	S12,S13,S14	1	1	1	0
chr1	172400000	172450000	2	S13,S14	0	1	1	0
chr1	172600000	172750000	1	S14	0	0	1	0
chr1	172750000	172850000	1	S12	1	0	0	0
chr1	172850000	172950000	2	S12,S14	1	0	1	0
chr1	172950000	173050000	4	S12,S13,S14,S15	1	1	1	1
chr1	173050000	173100000	2	S12,S15	1	0	0	1
chr1	173100000	173250000	1	S15	0	0	0	1
chr1	173250000	173400000	2	S14,S15	0	0	1	1
chr1	173900000	173950000	1	S15	0	0	0	1
chr1	173950000	174050000	2	S12,S15	1	0	0	1
chr1	174250000	174350000	1	S15	0	0	0	1
chr1	174550000	174650000	1	S13	0	1	0	0
chr1	175150000	175300000	1	S13	0	1	0	0
chr1	176650000	176750000	1	S12	1	0	0	0
chr1	176850000	177000000	1	S15	0	0	0	1
chr1	178200000	178300000	2	S12,S14	1	0	1	0
chr1	178900000	179050000	1	S15	0	0	0	1
chr1	180050000	180150000	1	S14	0	0	1	0
chr1	180650000	180800000	1	S12	1	0	0	0
chr1	180850000	181000000	2	S13,S14	0	1	1	0
chr1	181600000	181700000	1	S12	1	0	0	0
chr1	182100000	182200000	2	S12,S14	1	0	1	0
chr1	182200000	182250000	1	S14	0	0	1	0
chr1	182550000	182700000	1	S14	0	0	1	0
chr1	182800000	182850000	1	S12	1	0	0	0
chr1	182850000	182900000	3	S12,S13,S14	1	1	1	0
chr1	182900000	183050000	4	S12,S13,S14,S15	1	1	1	1
chr1	183050000	183100000	3	S12,S14,S15	1	0	1	1
chr1	183100000	183250000	1	S14	0	0	1	0
chr1	183250000	183300000	2	S12,S14	1	0	1	0
chr1	183300000	183450000	2	S12,S15	1	0	0	1
chr1	183450000	183550000	4	S12,S13,S14,S15	1	1	1	1
chr1	183550000	183600000	1	S14	0	0	1	0
chr1	184000000	184150000	1	S15	0	0	0	1
chr1	184550000	184700000	1	S14	0	0	1	0
chr1	184950000	185000000	1	S15	0	0	0	1
chr1	185000000	185050000	2	S12,S15	1	0	0	1
chr1	185050000	185150000	1	S12	1	0	0	0
chr1	185200000	185300000	1	S15	0	0	0	1
chr1	185300000	185450000	2	S12,S15	1	0	0	1
chr1	185450000	185650000	1	S12	1	0	0	0
chr1	186800000	187000000	1	S12	1	0	0	0
chr1	187650000	187800000	1	S15	0	0	0	1
chr1	187850000	188000000	1	S13	0	1	0	0
chr1	190000000	190150000	1	S15	0	0	0	1
chr1	191800000	191900000	1	S13	0	1	0	0
chr1	192350000	192500000	1	S15	0	0	0	1
chr1	192850000	192950000	1	S14	0	0	1	0
chr1	194650000	194750000	2	S13,S15	0	1	0	1
chr1	194750000	194800000	1	S13	0	1	0	0
chr1	195750000	195900000	1	S13	0	1	0	0
chr1	196150000	196300000	1	S12	1	0	0	0
chr1	197500000	197600000	1	S12	1	0	0	0
chr1	197650000	197750000	1	S15	0	0	0	1
chr1	197750000	197900000	1	S12	1	0	0	0
chr1	198400000	198500000	1	S14	0	0	1	0
chr1	199050000	199150000	1	S15	0	0	0	1
chr1	199550000	199800000	1	S12	1	0	0	0
chr1	200300000	200450000	1	S14	0	0	1	0
chr1	200450000	200500000	2	S12,S14	1	0	1	0
chr1	200500000	200600000	1	S12	1	0	0	0
chr1	201700000	201850000	1	S13	0	1	0	0
chr1	202000000	202100000	2	S13,S14	0	1	1	0
chr1	202800000	203000000	1	S12	1	0	0	0
chr1	203150000	203250000	1	S15	0	0	0	1
chr1	203650000	203700000	1	S14	0	0	1	0
chr1	203700000	203750000	2	S12,S14	1	0	1	0
chr1	203750000	203850000	2	S12,S15	1	0	0	1
chr1	203850000	203900000	2	S12,S14	1	0	1	0
chr1	203900000	203950000	1	S14	0	0	1	0
chr1	204300000	204450000	3	S12,S13,S14	1	1	1	0
chr1	205750000	205900000	1	S15	0	0	0	1
chr1	206000000	206150000	2	S12,S14	1	0	1	0
chr1	206850000	207100000	1	S12	1	0	0	0
chr1	207150000	207300000	3	S13,S14,S15	0	1	1	1
chr1	207400000	207500000	1	S15	0	0	0	1
chr1	207900000	208050000	1	S13	0	1	0	0
chr1	208800000	208900000	1	S14	0	0	1	0
chr1	208900000	208950000	2	S13,S14	0	1	1	0
chr1	208950000	209050000	1	S13	0	1	0	0
chr1	209200000	209350000	1	S14	0	0	1	0
chr1	209350000	209450000	4	S12,S13,S14,S15	1	1	1	1
chr1	209450000	209550000	3	S12,S13,S14	1	1	1	0
chr1	209550000	209600000	2	S13,S14	0	1	1	0
chr1	209650000	209700000	1	S12	1	0	0	0
chr1	209700000	209900000	2	S12,S14	1	0	1	0
chr1	209900000	210050000	1	S12	1	0	0	0
chr1	211700000	211850000	1	S15	0	0	0	1
chr1	212050000	212200000	1	S15	0	0	0	1
chr1	212300000	212400000	1	S15	0	0	0	1
chr1	212550000	212650000	1	S13	0	1	0	0
chr1	212950000	213150000	1	S12	1	0	0	0
chr1	214150000	214250000	1	S15	0	0	0	1
chr1	214400000	214450000	1	S12	1	0	0	0
chr1	214450000	214600000	4	S12,S13,S14,S15	1	1	1	1
chr1	214600000	214650000	2	S12,S13	1	1	0	0
chr1	214650000	214750000	1	S13	0	1	0	0
chr1	215800000	216000000	1	S12	1	0	0	0
chr1	216250000	216350000	1	S15	0	0	0	1
chr1	217600000	217700000	1	S15	0	0	0	1
chr1	218200000	218300000	1	S12	1	0	0	0
chr1	218300000	218350000	3	S12,S13,S14	1	1	1	0
chr1	218350000	218400000	2	S13,S14	0	1	1	0
chr1	218700000	218800000	1	S13	0	1	0	0
chr1	218850000	219000000	1	S15	0	0	0	1
chr1	219300000	219400000	1	S15	0	0	0	1
chr1	219450000	219550000	1	S12	1	0	0	0
chr1	220000000	220050000	1	S15	0	0	0	1
chr1	220050000	220100000	2	S12,S15	1	0	0	1
chr1	220100000	220150000	1	S12	1	0	0	0
chr1	221450000	221650000	1	S15	0	0	0	1
chr1	221650000	221750000	1	S12	1	0	0	0
chr1	222500000	222600000	1	S12	1	0	0	0
chr1	222650000	222800000	1	S14	0	0	1	0
chr1	222900000	223000000	1	S14	0	0	1	0
chr1	223000000	223050000	2	S13,S14	0	1	1	0
chr1	223050000	223150000	1	S13	0	1	0	0
chr1	223700000	223900000	1	S12	1	0	0	0
chr1	224400000	224450000	2	S13,S14	0	1	1	0
chr1	224450000	224600000	3	S12,S13,S14	1	1	1	0
chr1	224600000	224700000	2	S13,S14	0	1	1	0
chr1	224700000	224800000	1	S12	1	0	0	0
chr1	225300000	225350000	1	S13	0	1	0	0
chr1	225350000	225500000	3	S13,S14,S15	0	1	1	1
chr1	225500000	225550000	2	S13,S14	0	1	1	0
chr1	225550000	225650000	1	S14	0	0	1	0
chr1	225650000	225750000	2	S13,S14	0	1	1	0
chr1	226000000	226100000	1	S15	0	0	0	1
chr1	226200000	226400000	1	S15	0	0	0	1
chr1	227950000	228100000	1	S15	0	0	0	1
chr1	228900000	229000000	1	S12	1	0	0	0
chr1	229000000	229150000	1	S15	0	0	0	1
chr1	229150000	229200000	2	S12,S15	1	0	0	1
chr1	229200000	229300000	1	S12	1	0	0	0
chr1	231150000	231250000	1	S15	0	0	0	1
chr1	231350000	231450000	2	S12,S13	1	1	0	0
chr1	232100000	232200000	1	S12	1	0	0	0
chr1	232700000	232900000	1	S12	1	0	0	0
chr1	233000000	233300000	1	S15	0	0	0	1
chr1	233750000	233900000	1	S15	0	0	0	1
chr1	234150000	234350000	1	S15	0	0	0	1
chr1	234350000	234400000	3	S13,S14,S15	0	1	1	1
chr1	234400000	234450000	2	S13,S14	0	1	1	0
chr1	234450000	234500000	3	S12,S13,S14	1	1	1	0
chr1	234500000	234600000	1	S12	1	0	0	0
chr1	234600000	234750000	2	S12,S14	1	0	1	0
chr1	234750000	234850000	1	S14	0	0	1	0
chr1	234850000	234900000	2	S12,S14	1	0	1	0
chr1	234900000	235000000	4	S12,S13,S14,S15	1	1	1	1
chr1	235000000	235100000	3	S13,S14,S15	0	1	1	1
chr1	235300000	235450000	2	S13,S15	0	1	0	1
chr1	235650000	235800000	1	S14	0	0	1	0
chr1	236500000	236700000	1	S15	0	0	0	1
chr1	236700000	236850000	2	S13,S15	0	1	0	1
chr1	237500000	237750000	1	S12	1	0	0	0
chr1	239650000	239900000	1	S15	0	0	0	1
chr1	240750000	240800000	1	S12	1	0	0	0
chr1	240800000	240850000	2	S12,S15	1	0	0	1
chr1	240850000	240950000	1	S15	0	0	0	1
chr1	241150000	241300000	1	S15	0	0	0	1
chr1	241500000	241650000	1	S14	0	0	1	0
chr1	241650000	241800000	2	S12,S14	1	0	1	0
chr1	241800000	241900000	1	S12	1	0	0	0
chr1	244350000	244450000	1	S12	1	0	0	0
chr1	244500000	244650000	1	S15	0	0	0	1
chr1	244750000	244900000	1	S12	1	0	0	0
chr1	245500000	245650000	1	S15	0	0	0	1
chr1	247550000	247700000	2	S12,S15	1	0	0	1
chr2	50000	150000	1	S14	0	0	1	0
chr2	200000	450000	1	S12	1	0	0	0
chr2	1350000	1450000	1	S13	0	1	0	0
chr2	3250000	3350000	1	S15	0	0	0	1
chr2	6900000	7050000	1	S12	1	0	0	0
chr2	7400000	7500000	1	S15	0	0	0	1
chr2	8900000	9000000	1	S13	0	1	0	0
chr2	9400000	9600000	1	S12	1	0	0	0
chr2	9600000	9700000	2	S12,S14	1	0	1	0
chr2	9700000	9750000	1	S12	1	0	0	0
chr2	10600000	10700000	2	S12,S13	1	1	0	0
chr2	10700000	10750000	1	S12	1	0	0	0
chr2	11100000	11150000	1	S12	1	0	0	0
chr2	11150000	11200000	2	S12,S14	1	0	1	0
chr2	11200000	11250000	1	S14	0	0	1	0
chr2	11350000	11450000	1	S12	1	0	0	0
chr2	12150000	12250000	1	S12	1	0	0	0
chr2	12250000	12350000	2	S12,S13	1	1	0	0
chr2	12400000	12500000	1	S15	0	0	0	1
chr2	12500000	12550000	2	S12,S15	1	0	0	1
chr2	12550000	12650000	1	S12	1	0	0	0
chr2	13450000	13550000	1	S12	1	0	0	0
chr2	14150000	14250000	2	S13,S15	0	1	0	1
chr2	14250000	14300000	1	S15	0	0	0	1
chr2	15350000	15650000	1	S13	0	1	0	0
chr2	17200000	17300000	1	S12	1	0	0	0
chr2	17800000	17950000	1	S12	1	0	0	0
chr2	18200000	18400000	1	S12	1	0	0	0
chr2	19050000	19150000	1	S12	1	0	0	0
chr2	19450000	19600000	2	S13,S15	0	1	0	1
chr2	19900000	20050000	3	S12,S14,S15	1	0	1	1
chr2	20050000	20150000	1	S14	0	0	1	0
chr2	20150000	20300000	2	S12,S14	1	0	1	0
chr2	20300000	20400000	4	S12,S13,S14,S15	1	1	1	1
chr2	20700000	20850000	1	S15	0	0	0	1
chr2	21000000	21100000	1	S12	1	0	0	0
chr2	21450000	21550000	1	S15	0	0	0	1
chr2	22650000	22750000	1	S15	0	0	0	1
chr2	25900000	26000000	1	S12	1	0	0	0
chr2	26000000	26050000	2	S12,S13	1	1	0	0
chr2	26050000	26100000	1	S13	0	1	0	0
chr2	26900000	27000000	1	S12	1	0	0	0
chr2	27450000	27550000	1	S15	0	0	0	1
chr2	27550000	27650000	1	S14	0	0	1	0
chr2	27800000	27900000	3	S12,S14,S15	1	0	1	1
chr2	27900000	27950000	2	S14,S15	0	0	1	1
chr2	27950000	28050000	3	S13,S14,S15	0	1	1	1
chr2	28050000	28150000	2	S14,S15	0	0	1	1
chr2	28200000	28250000	1	S12	1	0	0	0
chr2	28250000	28400000	2	S12,S14	1	0	1	0
chr2	28700000	28750000	1	S12	1	0	0	0
chr2	28750000	28800000	2	S12,S14	1	0	1	0
chr2	28800000	28850000	1	S14	0	0	1	0
chr2	29500000	29650000	1	S14	0	0	1	0
chr2	30050000	30150000	2	S12,S13	1	1	0	0
chr2	30750000	30800000	1	S13	0	1	0	0
chr2	30800000	30900000	3	S13,S14,S15	0	1	1	1
chr2	31400000	31500000	1	S15	0	0	0	1
chr2	31500000	31550000	2	S13,S15	0	1	0	1
chr2	31550000	31600000	1	S13	0	1	0	0
chr2	31800000	31950000	1	S15	0	0	0	1
chr2	32250000	32350000	1	S12	1	0	0	0
chr2	34250000	34400000	1	S13	0	1	0	0
chr2	34800000	34950000	1	S15	0	0	0	1
chr2	35450000	35550000	1	S12	1	0	0	0
chr2	35950000	36100000	1	S13	0	1	0	0
chr2	36250000	36300000	1	S12	1	0	0	0
chr2	36300000	36400000	2	S12,S13	1	1	0	0
chr2	36400000	36500000	1	S12	1	0	0	0
chr2	36900000	37000000	1	S13	0	1	0	0
chr2	37250000	37400000	1	S15	0	0	0	1
chr2	37450000	37500000	1	S12	1	0	0	0
chr2	37500000	37650000	2	S12,S14	1	0	1	0
chr2	37650000	37750000	1	S12	1	0	0	0
chr2	37750000	37800000	3	S12,S13,S14	1	1	1	0
chr2	37800000	37850000	2	S13,S14	0	1	1	0
chr2	38150000	38200000	2	S14,S15	0	0	1	1
chr2	38200000	38250000	3	S13,S14,S15	0	1	1	1
chr2	38250000	38350000	1	S13	0	1	0	0
chr2	38350000	38400000	2	S13,S14	0	1	1	0
chr2	38400000	38550000	3	S12,S13,S14	1	1	1	0
chr2	38550000	38600000	3	S12,S14,S15	1	0	1	1
chr2	38600000	38700000	2	S14,S15	0	0	1	1
chr2	38850000	38950000	1	S12	1	0	0	0
chr2	39500000	39650000	1	S14	0	0	1	0
chr2	40000000	40200000	1	S15	0	0	0	1
chr2	40350000	40450000	1	S15	0	0	0	1
chr2	41750000	41850000	1	S12	1	0	0	0
chr2	41850000	41950000	2	S12,S14	1	0	1	0
chr2	41950000	42000000	1	S14	0	0	1	0
chr2	42200000	42300000	1	S15	0	0	0	1
chr2	42600000	42750000	1	S12	1	0	0	0
chr2	43800000	43900000	1	S12	1	0	0	0
chr2	44000000	44150000	1	S12	1	0	0	0
chr2	44150000	44250000	2	S12,S13	1	1	0	0
chr2	44250000	44300000	1	S13	0	1	0	0
chr2	44500000	44600000	1	S15	0	0	0	1
chr2	45200000	45300000	1	S13	0	1	0	0
chr2	45500000	45550000	1	S15	0	0	0	1
chr2	45550000	45600000	3	S13,S14,S15	0	1	1	1
chr2	45600000	45700000	2	S13,S14	0	1	1	0
chr2	45800000	46100000	1	S12	1	0	0	0
chr2	46100000	46150000	2	S12,S14	1	0	1	0
chr2	46150000	46200000	3	S12,S13,S14	1	1	1	0
chr2	46200000	46300000	2	S13,S14	0	1	1	0
chr2	46650000	46700000	1	S12	1	0	0	0
chr2	46700000	46850000	2	S12,S15	1	0	0	1
chr2	47100000	47300000	2	S13,S14	0	1	1	0
chr2	47900000	48050000	1	S15	0	0	0	1
chr2	48450000	48550000	1	S12	1	0	0	0
chr2	49450000	49550000	1	S12	1	0	0	0
chr2	50950000	51150000	1	S15	0	0	0	1
chr2	52350000	52450000	1	S12	1	0	0	0
chr2	52750000	52900000	1	S12	1	0	0	0
chr2	53400000	53500000	1	S15	0	0	0	1
chr2	53850000	54000000	2	S12,S15	1	0	0	1
chr2	54000000	54150000	1	S12	1	0	0	0
chr2	54550000	54600000	1	S12	1	0	0	0
chr2	54600000	54700000	2	S12,S15	1	0	0	1
chr2	54700000	54850000	1	S14	0	0	1	0
chr2	54850000	55000000	1	S13	0	1	0	0
chr2	55150000	55250000	3	S13,S14,S15	0	1	1	1
chr2	55500000	55600000	1	S13	0	1	0	0
chr2	55750000	56000000	1	S12	1	0	0	0
chr2	56000000	56150000	1	S15	0	0	0	1
chr2	57750000	57900000	1	S13	0	1	0	0
chr2	58000000	58100000	1	S13	0	1	0	0
chr2	58400000	58500000	1	S12	1	0	0	0
chr2	59350000	59500000	2	S12,S15	1	0	0	1
chr2	60750000	60850000	1	S15	0	0	0	1
chr2	61450000	61550000	1	S12	1	0	0	0
chr2	61600000	61750000	2	S13,S14	0	1	1	0
chr2	62200000	62300000	1	S15	0	0	0	1
chr2	62450000	62550000	1	S12	1	0	0	0
chr2	62550000	62600000	2	S12,S14	1	0	1	0
chr2	62600000	62700000	1	S14	0	0	1	0
chr2	63200000	63300000	1	S15	0	0	0	1
chr2	64100000	64250000	1	S15	0	0	0	1
chr2	64550000	64600000	2	S13,S14	0	1	1	0
chr2	64600000	64700000	3	S13,S14,S15	0	1	1	1
chr2	64700000	64800000	3	S12,S13,S14	1	1	1	0
chr2	64800000	64900000	1	S13	0	1	0	0
chr2	64950000	65100000	1	S12	1	0	0	0
chr2	65150000	65300000	1	S15	0	0	0	1
chr2	65800000	66050000	2	S13,S15	0	1	0	1
chr2	66300000	66450000	1	S13	0	1	0	0
chr2	66900000	67000000	1	S13	0	1	0	0
chr2	67000000	67050000	2	S13,S15	0	1	0	1
chr2	67050000	67100000	1	S15	0	0	0	1
chr2	67900000	68050000	1	S13	0	1	0	0
chr2	68050000	68150000	2	S13,S15	0	1	0	1
chr2	68150000	68200000	1	S15	0	0	0	1
chr2	68200000	68250000	2	S14,S15	0	0	1	1
chr2	68250000	68350000	1	S14	0	0	1	0
chr2	68850000	69000000	1	S15	0	0	0	1
chr2	69800000	69850000	1	S13	0	1	0	0
chr2	69850000	69900000	2	S13,S14	0	1	1	0
chr2	69900000	69950000	3	S12,S13,S14	1	1	1	0
chr2	69950000	70000000	1	S12	1	0	0	0
chr2	70050000	70150000	1	S14	0	0	1	0
chr2	70250000	70350000	2	S13,S15	0	1	0	1
chr2	70350000	70450000	1	S13	0	1	0	0
chr2	70550000	70650000	1	S12	1	0	0	0
chr2	70800000	71000000	1	S13	0	1	0	0
chr2	72100000	72200000	1	S15	0	0	0	1
chr2	72350000	72550000	1	S13	0	1	0	0
chr2	72700000	72750000	1	S15	0	0	0	1
chr2	72750000	72800000	2	S14,S15	0	0	1	1
chr2	72800000	72850000	1	S14	0	0	1	0
chr2	73250000	73350000	1	S15	0	0	0	1
chr2	73750000	73950000	1	S12	1	0	0	0
chr2	75250000	75300000	1	S12	1	0	0	0
chr2	75300000	75400000	2	S12,S15	1	0	0	1
chr2	75400000	75450000	1	S15	0	0	0	1
chr2	75550000	75700000	1	S12	1	0	0	0
chr2	75700000	75750000	2	S12,S13	1	1	0	0
chr2	75750000	75850000	1	S13	0	1	0	0
chr2	75850000	75950000	2	S12,S15	1	0	0	1
chr2	75950000	76000000	1	S12	1	0	0	0
chr2	77500000	77650000	1	S13	0	1	0	0
chr2	79450000	79600000	1	S15	0	0	0	1
chr2	81450000	81550000	1	S13	0	1	0	0
chr2	82800000	82950000	1	S13	0	1	0	0
chr2	84450000	84500000	1	S12	1	0	0	0
chr2	84500000	84550000	2	S12,S13	1	1	0	0
chr2	84550000	84650000	1	S13	0	1	0	0
chr2	84750000	84850000	1	S14	0	0	1	0
chr2	84850000	84900000	2	S12,S14	1	0	1	0
chr2	84900000	85050000	1	S12	1	0	0	0
chr2	85150000	85250000	1	S15	0	0	0	1
chr2	85450000	85550000	1	S12	1	0	0	0
chr2	86150000	86300000	1	S14	0	0	1	0
chr2	95050000	95250000	1	S15	0	0	0	1
chr2	96350000	96600000	1	S12	1	0	0	0
chr2	98100000	98250000	1	S15	0	0	0	1
chr2	98800000	98900000	1	S15	0	0	0	1
chr2	99350000	99500000	2	S13,S14	0	1	1	0
chr2	99500000	99600000	1	S12	1	0	0	0
chr2	100750000	100850000	2	S13,S14	0	1	1	0
chr2	100850000	100900000	4	S12,S13,S14,S15	1	1	1	1
chr2	100900000	100950000	2	S12,S15	1	0	0	1
chr2	100950000	101000000	1	S15	0	0	0	1
chr2	101000000	101050000	2	S13,S15	0	1	0	1
chr2	101050000	101200000	3	S13,S14,S15	0	1	1	1
chr2	101200000	101250000	1	S15	0	0	0	1
chr2	101400000	101500000	1	S14	0	0	1	0
chr2	102500000	102600000	1	S12	1	0	0	0
chr2	103450000	103550000	1	S15	0	0	0	1
chr2	103900000	104050000	1	S12	1	0	0	0
chr2	104750000	104850000	1	S13	0	1	0	0
chr2	104950000	105050000	1	S12	1	0	0	0
chr2	105350000	105500000	1	S15	0	0	0	1
chr2	105750000	105850000	1	S14	0	0	1	0
chr2	108250000	108400000	1	S13	0	1	0	0
chr2	109300000	109400000	1	S13	0	1	0	0
chr2	111050000	111100000	1	S13	0	1	0	0
chr2	111100000	111200000	2	S12,S13	1	1	0	0
chr2	112050000	112100000	1	S12	1	0	0	0
chr2	112100000	112150000	2	S12,S13	1	1	0	0
chr2	112150000	112250000	1	S13	0	1	0	0
chr2	112600000	112750000	1	S12	1	0	0	0
chr2	119450000	119600000	1	S12	1	0	0	0
chr2	120050000	120100000	1	S12	1	0	0	0
chr2	120100000	120150000	2	S12,S15	1	0	0	1
chr2	120150000	120200000	1	S15	0	0	0	1
chr2	120600000	120750000	1	S12	1	0	0	0
chr2	123200000	123300000	1	S12	1	0	0	0
chr2	124100000	124200000	1	S15	0	0	0	1
chr2	127450000	127600000	1	S13	0	1	0	0
chr2	128050000	128200000	1	S15	0	0	0	1
chr2	131000000	131150000	1	S12	1	0	0	0
chr2	132600000	132700000	1	S15	0	0	0	1
chr2	133350000	133500000	1	S12	1	0	0	0
chr2	133550000	133700000	1	S15	0	0	0	1
chr2	134200000	134300000	1	S15	0	0	0	1
chr2	134350000	134500000	1	S12	1	0	0	0
chr2	137150000	137250000	1	S14	0	0	1	0
chr2	138300000	138450000	1	S12	1	0	0	0
chr2	141950000	142100000	1	S15	0	0	0	1
chr2	142200000	142300000	1	S13	0	1	0	0
chr2	142800000	142900000	1	S14	0	0	1	0
chr2	142900000	143000000	1	S12	1	0	0	0
chr2	143300000	143450000	1	S12	1	0	0	0
chr2	144550000	144650000	1	S12	1	0	0	0
chr2	144950000	145050000	1	S15	0	0	0	1
chr2	147500000	147650000	1	S13	0	1	0	0
chr2	148100000	148200000	1	S13	0	1	0	0
chr2	150050000	150150000	1	S12	1	0	0	0
chr2	150300000	150500000	1	S12	1	0	0	0
chr2	152100000	152250000	1	S15	0	0	0	1
chr2	152300000	152350000	1	S12	1	0	0	0
chr2	152350000	152500000	2	S12,S15	1	0	0	1
chr2	152500000	152600000	1	S15	0	0	0	1
chr2	153850000	154100000	1	S15	0	0	0	1
chr2	156400000	156500000	1	S13	0	1	0	0
chr2	156500000	156650000	2	S13,S15	0	1	0	1
chr2	156850000	156900000	1	S12	1	0	0	0
chr2	156900000	156950000	2	S12,S14	1	0	1	0
chr2	156950000	157000000	1	S14	0	0	1	0
chr2	157000000	157050000	2	S14,S15	0	0	1	1
chr2	157050000	157250000	1	S15	0	0	0	1
chr2	157250000	157450000	1	S12	1	0	0	0
chr2	157800000	158050000	1	S15	0	0	0	1
chr2	158150000	158250000	2	S12,S15	1	0	0	1
chr2	158650000	158750000	1	S12	1	0	0	0
chr2	159450000	159600000	1	S15	0	0	0	1
chr2	159700000	159800000	2	S12,S14	1	0	1	0
chr2	160100000	160200000	1	S12	1	0	0	0
chr2	160200000	160300000	3	S12,S13,S14	1	1	1	0
chr2	160600000	160800000	1	S14	0	0	1	0
chr2	160800000	160850000	2	S13,S14	0	1	1	0
chr2	160850000	160900000	1	S13	0	1	0	0
chr2	161250000	161450000	1	S12	1	0	0	0
chr2	161450000	161550000	1	S15	0	0	0	1
chr2	161750000	161850000	1	S15	0	0	0	1
chr2	162100000	162200000	1	S12	1	0	0	0
chr2	162200000	162250000	2	S12,S13	1	1	0	0
chr2	162250000	162450000	1	S13	0	1	0	0
chr2	162700000	162850000	1	S15	0	0	0	1
chr2	163450000	163700000	1	S12	1	0	0	0
chr2	165100000	165200000	1	S13	0	1	0	0
chr2	165400000	165550000	1	S15	0	0	0	1
chr2	166100000	166200000	1	S13	0	1	0	0
chr2	166700000	166800000	1	S13	0	1	0	0
chr2	167150000	167300000	1	S12	1	0	0	0
chr2	168150000	168350000	2	S12,S14	1	0	1	0
chr2	168350000	168550000	1	S12	1	0	0	0
chr2	168550000	168650000	2	S12,S15	1	0	0	1
chr2	168850000	169050000	1	S14	0	0	1	0
chr2	169050000	169100000	2	S14,S15	0	0	1	1
chr2	169100000	169150000	1	S15	0	0	0	1
chr2	169450000	169700000	1	S12	1	0	0	0
chr2	169800000	169850000	1	S14	0	0	1	0
chr2	169850000	169900000	2	S14,S15	0	0	1	1
chr2	169900000	170000000	1	S15	0	0	0	1
chr2	171000000	171100000	2	S12,S14	1	0	1	0
chr2	171100000	171150000	1	S12	1	0	0	0
chr2	171250000	171400000	1	S12	1	0	0	0
chr2	171650000	171900000	1	S12	1	0	0	0
chr2	172050000	172200000	1	S14	0	0	1	0
chr2	172200000	172350000	2	S14,S15	0	0	1	1
chr2	172350000	172450000	1	S15	0	0	0	1
chr2	172450000	172550000	3	S13,S14,S15	0	1	1	1
chr2	172550000	172600000	1	S13	0	1	0	0
chr2	173000000	173050000	1	S12	1	0	0	0
chr2	173050000	173100000	2	S12,S14	1	0	1	0
chr2	173100000	173150000	3	S12,S13,S14	1	1	1	0
chr2	173150000	173250000	2	S13,S14	0	1	1	0
chr2	173550000	173650000	1	S12	1	0	0	0
chr2	173750000	173850000	1	S12	1	0	0	0
chr2	173950000	174050000	1	S14	0	0	1	0
chr2	174050000	174100000	2	S13,S14	0	1	1	0
chr2	174100000	174150000	1	S13	0	1	0	0
chr2	174350000	174700000	1	S13	0	1	0	0
chr2	175650000	175800000	2	S12,S15	1	0	0	1
chr2	176400000	176500000	1	S12	1	0	0	0
chr2	176500000	176600000	2	S12,S14	1	0	1	0
chr2	176850000	176950000	1	S15	0	0	0	1
chr2	177100000	177150000	1	S12	1	0	0	0
chr2	177150000	177300000	3	S12,S13,S14	1	1	1	0
chr2	177300000	177550000	1	S12	1	0	0	0
chr2	177600000	177700000	1	S15	0	0	0	1
chr2	178550000	178650000	1	S13	0	1	0	0
chr2	181050000	181150000	2	S13,S14	0	1	1	0
chr2	181650000	181750000	1	S12	1	0	0	0
chr2	181750000	181850000	3	S12,S13,S14	1	1	1	0
chr2	181850000	181900000	2	S13,S14	0	1	1	0
chr2	181900000	181950000	1	S13	0	1	0	0
chr2	183250000	183400000	1	S15	0	0	0	1
chr2	184000000	184100000	1	S13	0	1	0	0
chr2	184500000	184800000	1	S15	0	0	0	1
chr2	186100000	186200000	1	S13	0	1	0	0
chr2	186550000	186800000	1	S13	0	1	0	0
chr2	187750000	187900000	1	S15	0	0	0	1
chr2	188450000	188550000	1	S13	0	1	0	0
chr2	188550000	188600000	2	S12,S13	1	1	0	0
chr2	188600000	188650000	1	S12	1	0	0	0
chr2	189200000	189300000	1	S13	0	1	0	0
chr2	189750000	189850000	1	S12	1	0	0	0
chr2	190400000	190500000	1	S12	1	0	0	0
chr2	190500000	190550000	2	S12,S13	1	1	0	0
chr2	190550000	190650000	2	S13,S14	0	1	1	0
chr2	190650000	190700000	2	S12,S14	1	0	1	0
chr2	190700000	190750000	1	S12	1	0	0	0
chr2	190900000	190950000	1	S12	1	0	0	0
chr2	190950000	191000000	2	S12,S15	1	0	0	1
chr2	191000000	191050000	3	S12,S14,S15	1	0	1	1
chr2	191050000	191100000	1	S14	0	0	1	0
chr2	191100000	191150000	2	S13,S14	0	1	1	0
chr2	191150000	191200000	3	S13,S14,S15	0	1	1	1
chr2	191200000	191350000	1	S15	0	0	0	1
chr2	191650000	191700000	1	S14	0	0	1	0
chr2	191700000	191800000	2	S12,S14	1	0	1	0
chr2	191800000	191950000	1	S12	1	0	0	0
chr2	192050000	192200000	1	S12	1	0	0	0
chr2	193700000	193800000	1	S13	0	1	0	0
chr2	195750000	195900000	1	S13	0	1	0	0
chr2	196400000	196500000	1	S13	0	1	0	0
chr2	196950000	197050000	1	S12	1	0	0	0
chr2	197550000	197650000	1	S12	1	0	0	0
chr2	199300000	199400000	1	S13	0	1	0	0
chr2	200250000	200350000	2	S14,S15	0	0	1	1
chr2	200350000	200400000	3	S12,S14,S15	1	0	1	1
chr2	200400000	200450000	2	S12,S14	1	0	1	0
chr2	200450000	200550000	1	S14	0	0	1	0
chr2	200750000	200850000	2	S14,S15	0	0	1	1
chr2	201000000	201100000	1	S12	1	0	0	0
chr2	201100000	201250000	2	S12,S15	1	0	0	1
chr2	201350000	201450000	2	S12,S14	1	0	1	0
chr2	201450000	201550000	1	S14	0	0	1	0
chr2	201600000	201750000	1	S12	1	0	0	0
chr2	201850000	201950000	1	S15	0	0	0	1
chr2	202250000	202350000	2	S13,S15	0	1	0	1
chr2	202350000	202400000	1	S13	0	1	0	0
chr2	202600000	202700000	1	S15	0	0	0	1
chr2	202700000	202800000	2	S13,S14	0	1	1	0
chr2	202800000	202850000	3	S13,S14,S15	0	1	1	1
chr2	202850000	202950000	1	S15	0	0	0	1
chr2	202950000	203000000	2	S12,S15	1	0	0	1
chr2	203000000	203100000	4	S12,S13,S14,S15	1	1	1	1
chr2	203100000	203200000	3	S12,S13,S14	1	1	1	0
chr2	203550000	203650000	1	S14	0	0	1	0
chr2	203650000	203700000	2	S12,S14	1	0	1	0
chr2	203700000	203800000	1	S12	1	0	0	0
chr2	204100000	204200000	1	S15	0	0	0	1
chr2	205650000	205850000	1	S12	1	0	0	0
chr2	206950000	207150000	1	S14	0	0	1	0
chr2	207150000	207250000	2	S12,S14	1	0	1	0
chr2	207250000	207300000	1	S12	1	0	0	0
chr2	207350000	207600000	1	S14	0	0	1	0
chr2	208150000	208300000	1	S13	0	1	0	0
chr2	209950000	210050000	1	S12	1	0	0	0
chr2	210500000	210600000	1	S13	0	1	0	0
chr2	211250000	211300000	1	S13	0	1	0	0
chr2	211300000	211350000	2	S13,S15	0	1	0	1
chr2	211350000	211400000	1	S15	0	0	0	1
chr2	211400000	211550000	1	S12	1	0	0	0
chr2	212350000	212450000	1	S15	0	0	0	1
chr2	212800000	212850000	1	S15	0	0	0	1
chr2	212850000	212950000	2	S12,S15	1	0	0	1
chr2	212950000	213000000	2	S13,S15	0	1	0	1
chr2	213000000	213050000	1	S13	0	1	0	0
chr2	213150000	213250000	1	S12	1	0	0	0
chr2	214250000	214400000	1	S12	1	0	0	0
chr2	214550000	214650000	1	S13	0	1	0	0
chr2	214900000	214950000	1	S15	0	0	0	1
chr2	214950000	215050000	2	S13,S15	0	1	0	1
chr2	215050000	215100000	2	S12,S13	1	1	0	0
chr2	215100000	215150000	1	S12	1	0	0	0
chr2	215500000	215550000	1	S12	1	0	0	0
chr2	215550000	215600000	2	S12,S14	1	0	1	0
chr2	215600000	215650000	3	S12,S13,S14	1	1	1	0
chr2	215650000	215750000	2	S12,S13	1	1	0	0
chr2	216000000	216050000	1	S14	0	0	1	0
chr2	216050000	216150000	2	S13,S14	0	1	1	0
chr2	216500000	216550000	1	S12	1	0	0	0
chr2	216550000	216700000	2	S12,S14	1	0	1	0
chr2	217000000	217050000	1	S15	0	0	0	1
chr2	217050000	217100000	2	S13,S15	0	1	0	1
chr2	217100000	217150000	3	S13,S14,S15	0	1	1	1
chr2	217150000	217200000	2	S13,S14	0	1	1	0
chr2	217200000	217250000	3	S12,S13,S14	1	1	1	0
chr2	217250000	217500000	1	S12	1	0	0	0
chr2	217700000	217800000	1	S13	0	1	0	0
chr2	218100000	218250000	1	S12	1	0	0	0
chr2	218400000	218500000	1	S14	0	0	1	0
chr2	219800000	219950000	1	S13	0	1	0	0
chr2	219950000	220000000	2	S13,S15	0	1	0	1
chr2	220000000	220100000	1	S15	0	0	0	1
chr2	220100000	220200000	2	S13,S14	0	1	1	0
chr2	220200000	220400000	3	S12,S13,S14	1	1	1	0
chr2	220400000	220550000	2	S13,S14	0	1	1	0
chr2	220550000	220800000	1	S15	0	0	0	1
chr2	221650000	221750000	1	S15	0	0	0	1
chr2	222750000	222800000	2	S12,S14	1	0	1	0
chr2	222800000	222900000	4	S12,S13,S14,S15	1	1	1	1
chr2	222900000	222950000	2	S12,S14	1	0	1	0
chr2	223000000	223150000	1	S15	0	0	0	1
chr2	223250000	223400000	2	S13,S15	0	1	0	1
chr2	223650000	223750000	1	S14	0	0	1	0
chr2	223750000	223800000	3	S13,S14,S15	0	1	1	1
chr2	223800000	223850000	2	S13,S15	0	1	0	1
chr2	224100000	224200000	1	S14	0	0	1	0
chr2	224650000	224850000	1	S15	0	0	0	1
chr2	224900000	225050000	1	S12	1	0	0	0
chr2	225700000	225950000	1	S13	0	1	0	0
chr2	226200000	226250000	2	S13,S15	0	1	0	1
chr2	226250000	226300000	3	S12,S13,S15	1	1	0	1
chr2	226300000	226400000	2	S12,S15	1	0	0	1
chr2	226400000	226450000	4	S12,S13,S14,S15	1	1	1	1
chr2	226450000	226500000	3	S13,S14,S15	0	1	1	1
chr2	226500000	226550000	2	S13,S15	0	1	0	1
chr2	226650000	226750000	1	S14	0	0	1	0
chr2	226800000	226900000	1	S15	0	0	0	1
chr2	227250000	227350000	1	S12	1	0	0	0
chr2	227800000	227900000	1	S12	1	0	0	0
chr2	229250000	229300000	1	S12	1	0	0	0
chr2	229300000	229450000	3	S12,S13,S14	1	1	1	0
chr2	229500000	229650000	1	S15	0	0	0	1
chr2	230000000	230100000	1	S15	0	0	0	1
chr2	230450000	230550000	1	S15	0	0	0	1
chr2	231200000	231350000	1	S12	1	0	0	0
chr2	231450000	231550000	1	S13	0	1	0	0
chr2	232000000	232100000	2	S12,S15	1	0	0	1
chr2	233450000	233550000	2	S12,S15	1	0	0	1
chr2	233550000	233600000	1	S12	1	0	0	0
chr2	233600000	233700000	2	S12,S14	1	0	1	0
chr2	233700000	233800000	1	S14	0	0	1	0
chr2	233900000	234200000	1	S12	1	0	0	0
chr2	234200000	234250000	2	S12,S14	1	0	1	0
chr2	234250000	234300000	1	S14	0	0	1	0
chr2	234800000	234950000	1	S14	0	0	1	0
chr2	236650000	236750000	3	S12,S14,S15	1	0	1	1
chr2	236750000	236800000	2	S12,S15	1	0	0	1
chr2	236850000	237050000	1	S13	0	1	0	0
chr2	237700000	237850000	1	S14	0	0	1	0
chr2	237850000	237950000	1	S15	0	0	0	1
chr2	238650000	238750000	1	S15	0	0	0	1
chr2	238900000	239000000	1	S12	1	0	0	0
chr2	239200000	239300000	1	S12	1	0	0	0
chr2	239500000	239650000	1	S12	1	0	0	0
chr3	900000	1000000	1	S15	0	0	0	1
chr3	4050000	4150000	1	S15	0	0	0	1
chr3	4700000	4900000	1	S14	0	0	1	0
chr3	4900000	4950000	2	S13,S14	0	1	1	0
chr3	4950000	5050000	1	S13	0	1	0	0
chr3	8450000	8600000	1	S14	0	0	1	0
chr3	11000000	11100000	1	S12	1	0	0	0
chr3	11100000	11250000	2	S12,S15	1	0	0	1
chr3	11250000	11400000	1	S12	1	0	0	0
chr3	11750000	11850000	1	S12	1	0	0	0
chr3	12000000	12100000	1	S15	0	0	0	1
chr3	12200000	12350000	1	S14	0	0	1	0
chr3	12700000	12800000	1	S12	1	0	0	0
chr3	14000000	14150000	1	S12	1	0	0	0
chr3	15100000	15200000	1	S15	0	0	0	1
chr3	17250000	17400000	1	S15	0	0	0	1
chr3	18100000	18300000	1	S12	1	0	0	0
chr3	18600000	18700000	1	S12	1	0	0	0
chr3	22700000	22800000	1	S15	0	0	0	1
chr3	23050000	23150000	2	S13,S15	0	1	0	1
chr3	23150000	23250000	1	S13	0	1	0	0
chr3	23300000	23450000	1	S15	0	0	0	1
chr3	23700000	23800000	1	S15	0	0	0	1
chr3	24100000	24250000	1	S12	1	0	0	0
chr3	24250000	24300000	2	S12,S13	1	1	0	0
chr3	24300000	24400000	2	S13,S15	0	1	0	1
chr3	24550000	24750000	1	S15	0	0	0	1
chr3	27200000	27350000	1	S12	1	0	0	0
chr3	28100000	28300000	1	S12	1	0	0	0
chr3	30500000	30750000	1	S12	1	0	0	0
chr3	31450000	31550000	1	S12	1	0	0	0
chr3	31600000	31700000	1	S15	0	0	0	1
chr3	33300000	33450000	1	S14	0	0	1	0
chr3	33550000	33650000	2	S13,S14	0	1	1	0
chr3	33650000	33700000	4	S12,S13,S14,S15	1	1	1	1
chr3	33700000	33800000	3	S12,S14,S15	1	0	1	1
chr3	36700000	36900000	1	S15	0	0	0	1
chr3	37800000	37900000	1	S15	0	0	0	1
chr3	38850000	39100000	1	S15	0	0	0	1
chr3	40300000	40450000	1	S15	0	0	0	1
chr3	41400000	41500000	1	S13	0	1	0	0
chr3	41750000	42000000	1	S15	0	0	0	1
chr3	43200000	43300000	1	S14	0	0	1	0
chr3	43600000	43750000	1	S12	1	0	0	0
chr3	43750000	43800000	2	S12,S15	1	0	0	1
chr3	43800000	44000000	1	S15	0	0	0	1
chr3	44450000	44650000	2	S14,S15	0	0	1	1
chr3	44650000	44700000	1	S15	0	0	0	1
chr3	45650000	45750000	1	S12	1	0	0	0
chr3	46000000	46100000	1	S15	0	0	0	1
chr3	46800000	46950000	1	S15	0	0	0	1
chr3	47450000	47600000	1	S13	0	1	0	0
chr3	47850000	48000000	1	S12	1	0	0	0
chr3	48600000	48750000	1	S13	0	1	0	0
chr3	48950000	49100000	1	S15	0	0	0	1
chr3	49200000	49300000	1	S13	0	1	0	0
chr3	53000000	53250000	1	S15	0	0	0	1
chr3	53250000	53450000	1	S13	0	1	0	0
chr3	56100000	56250000	1	S15	0	0	0	1
chr3	57450000	57550000	2	S13,S15	0	1	0	1
chr3	57550000	57650000	1	S13	0	1	0	0
chr3	58050000	58150000	1	S14	0	0	1	0
chr3	58350000	58500000	1	S12	1	0	0	0
chr3	59300000	59500000	1	S13	0	1	0	0
chr3	63300000	63400000	1	S15	0	0	0	1
chr3	63950000	64100000	1	S12	1	0	0	0
chr3	64200000	64300000	1	S12	1	0	0	0
chr3	65600000	65650000	1	S15	0	0	0	1
chr3	65650000	65750000	2	S13,S15	0	1	0	1
chr3	65900000	66000000	1	S12	1	0	0	0
chr3	66000000	66050000	2	S12,S13	1	1	0	0
chr3	66050000	66150000	1	S13	0	1	0	0
chr3	69800000	69900000	1	S12	1	0	0	0
chr3	70150000	70250000	1	S13	0	1	0	0
chr3	70950000	71050000	1	S12	1	0	0	0
chr3	71500000	71600000	1	S13	0	1	0	0
chr3	72150000	72250000	1	S12	1	0	0	0
chr3	73000000	73250000	1	S13	0	1	0	0
chr3	77150000	77300000	1	S13	0	1	0	0
chr3	78250000	78350000	1	S12	1	0	0	0
chr3	79300000	79450000	1	S12	1	0	0	0
chr3	86700000	86900000	1	S12	1	0	0	0
chr3	88850000	89000000	1	S15	0	0	0	1
chr3	96100000	96300000	1	S15	0	0	0	1
chr3	96900000	97000000	1	S13	0	1	0	0
chr3	97100000	97150000	1	S12	1	0	0	0
chr3	97150000	97200000	2	S12,S15	1	0	0	1
chr3	97200000	97300000	1	S15	0	0	0	1
chr3	97300000	97400000	1	S13	0	1	0	0
chr3	98400000	98550000	1	S12	1	0	0	0
chr3	98900000	99050000	1	S12	1	0	0	0
chr3	99100000	99200000	1	S13	0	1	0	0
chr3	99200000	99400000	1	S15	0	0	0	1
chr3	99750000	99850000	1	S15	0	0	0	1
chr3	99900000	100150000	1	S12	1	0	0	0
chr3	100250000	100350000	1	S13	0	1	0	0
chr3	100500000	100650000	1	S15	0	0	0	1
chr3	100650000	100800000	1	S12	1	0	0	0
chr3	100900000	101000000	1	S12	1	0	0	0
chr3	102150000	102200000	1	S14	0	0	1	0
chr3	102200000	102250000	2	S13,S14	0	1	1	0
chr3	102250000	102400000	1	S13	0	1	0	0
chr3	102400000	102500000	2	S13,S15	0	1	0	1
chr3	105550000	105650000	1	S12	1	0	0	0
chr3	111550000	111700000	1	S12	1	0	0	0
chr3	111700000	111850000	2	S12,S14	1	0	1	0
chr3	111850000	111900000	3	S12,S14,S15	1	0	1	1
chr3	111900000	111950000	2	S12,S15	1	0	0	1
chr3	112250000	112400000	1	S13	0	1	0	0
chr3	113550000	113650000	1	S13	0	1	0	0
chr3	113650000	113750000	2	S12,S13	1	1	0	0
chr3	113750000	113800000	1	S12	1	0	0	0
chr3	119150000	119300000	1	S12	1	0	0	0
chr3	119700000	119950000	1	S13	0	1	0	0
chr3	119950000	120100000	1	S15	0	0	0	1
chr3	120700000	120850000	1	S15	0	0	0	1
chr3	121850000	122000000	3	S13,S14,S15	0	1	1	1
chr3	123000000	123200000	1	S15	0	0	0	1
chr3	127100000	127300000	1	S12	1	0	0	0
chr3	127550000	127650000	1	S15	0	0	0	1
chr3	130350000	130450000	1	S12	1	0	0	0
chr3	130750000	131000000	1	S14	0	0	1	0
chr3	132050000	132250000	1	S15	0	0	0	1
chr3	132950000	133050000	1	S12	1	0	0	0
chr3	133550000	133650000	2	S13,S14	0	1	1	0
chr3	133750000	133900000	1	S12	1	0	0	0
chr3	134250000	134300000	2	S12,S13	1	1	0	0
chr3	134300000	134350000	3	S12,S13,S14	1	1	1	0
chr3	134350000	134400000	3	S13,S14,S15	0	1	1	1
chr3	134400000	134450000	2	S14,S15	0	0	1	1
chr3	134450000	134500000	2	S12,S15	1	0	0	1
chr3	134500000	134600000	1	S12	1	0	0	0
chr3	136800000	136950000	1	S12	1	0	0	0
chr3	138500000	138650000	1	S12	1	0	0	0
chr3	138650000	138700000	2	S12,S14	1	0	1	0
chr3	138700000	138800000	1	S14	0	0	1	0
chr3	140900000	141050000	1	S15	0	0	0	1
chr3	141200000	141300000	1	S12	1	0	0	0
chr3	141300000	141350000	2	S12,S14	1	0	1	0
chr3	141350000	141400000	1	S14	0	0	1	0
chr3	141650000	141700000	1	S12	1	0	0	0
chr3	141700000	141800000	2	S12,S14	1	0	1	0
chr3	141800000	141850000	1	S12	1	0	0	0
chr3	141950000	142050000	1	S12	1	0	0	0
chr3	142450000	142500000	1	S13	0	1	0	0
chr3	142500000	142550000	2	S13,S14	0	1	1	0
chr3	142550000	142650000	1	S14	0	0	1	0
chr3	142800000	142950000	1	S12	1	0	0	0
chr3	143650000	143800000	1	S13	0	1	0	0
chr3	146850000	147000000	1	S13	0	1	0	0
chr3	149200000	149300000	2	S13,S14	0	1	1	0
chr3	149300000	149350000	3	S12,S13,S14	1	1	1	0
chr3	149350000	149400000	2	S12,S14	1	0	1	0
chr3	149400000	149650000	1	S12	1	0	0	0
chr3	150050000	150250000	1	S12	1	0	0	0
chr3	150250000	150350000	2	S12,S14	1	0	1	0
chr3	150350000	150400000	3	S12,S14,S15	1	0	1	1
chr3	150400000	150450000	1	S15	0	0	0	1
chr3	150500000	150600000	1	S14	0	0	1	0
chr3	150600000	150700000	1	S15	0	0	0	1
chr3	150700000	150750000	2	S14,S15	0	0	1	1
chr3	150750000	150800000	1	S14	0	0	1	0
chr3	151200000	151250000	1	S14	0	0	1	0
chr3	151250000	151350000	2	S12,S14	1	0	1	0
chr3	151550000	151700000	1	S15	0	0	0	1
chr3	151800000	151950000	1	S15	0	0	0	1
chr3	152050000	152150000	1	S12	1	0	0	0
chr3	152450000	152700000	1	S13	0	1	0	0
chr3	152950000	153250000	1	S15	0	0	0	1
chr3	153250000	153300000	2	S12,S15	1	0	0	1
chr3	153300000	153400000	1	S12	1	0	0	0
chr3	155100000	155250000	1	S12	1	0	0	0
chr3	156400000	156500000	1	S13	0	1	0	0
chr3	156700000	156800000	1	S15	0	0	0	1
chr3	156950000	157100000	1	S13	0	1	0	0
chr3	157150000	157300000	1	S15	0	0	0	1
chr3	158200000	158300000	1	S13	0	1	0	0
chr3	159800000	159900000	1	S14	0	0	1	0
chr3	159900000	160000000	4	S12,S13,S14,S15	1	1	1	1
chr3	160400000	160550000	1	S15	0	0	0	1
chr3	160550000	160650000	1	S12	1	0	0	0
chr3	160650000	160700000	2	S12,S13	1	1	0	0
chr3	160700000	160800000	1	S13	0	1	0	0
chr3	161150000	161250000	1	S13	0	1	0	0
chr3	161250000	161300000	2	S13,S14	0	1	1	0
chr3	161300000	161400000	1	S14	0	0	1	0
chr3	161400000	161450000	2	S12,S14	1	0	1	0
chr3	161450000	161500000	1	S12	1	0	0	0
chr3	162100000	162250000	1	S13	0	1	0	0
chr3	163550000	163650000	1	S13	0	1	0	0
chr3	164850000	165000000	1	S12	1	0	0	0
chr3	165300000	165400000	1	S13	0	1	0	0
chr3	165400000	165500000	2	S12,S13	1	1	0	0
chr3	165500000	165550000	1	S12	1	0	0	0
chr3	168750000	168900000	1	S13	0	1	0	0
chr3	169000000	169100000	1	S15	0	0	0	1
chr3	170950000	171050000	1	S15	0	0	0	1
chr3	171050000	171200000	1	S12	1	0	0	0
chr3	171350000	171400000	1	S14	0	0	1	0
chr3	171400000	171450000	2	S14,S15	0	0	1	1
chr3	171450000	171550000	1	S15	0	0	0	1
chr3	171800000	171950000	1	S12	1	0	0	0
chr3	172050000	172150000	1	S15	0	0	0	1
chr3	172300000	172450000	2	S13,S14	0	1	1	0
chr3	172450000	172550000	2	S13,S15	0	1	0	1
chr3	172550000	172600000	1	S15	0	0	0	1
chr3	172700000	172750000	3	S13,S14,S15	0	1	1	1
chr3	172750000	172800000	4	S12,S13,S14,S15	1	1	1	1
chr3	172800000	172850000	3	S12,S13,S15	1	1	0	1
chr3	174650000	174800000	1	S15	0	0	0	1
chr3	177000000	177050000	1	S14	0	0	1	0
chr3	177050000	177150000	3	S12,S14,S15	1	0	1	1
chr3	177250000	177350000	1	S12	1	0	0	0
chr3	177550000	177650000	1	S12	1	0	0	0
chr3	177800000	177900000	1	S13	0	1	0	0
chr3	177900000	177950000	1	S12	1	0	0	0
chr3	177950000	178100000	3	S12,S14,S15	1	0	1	1
chr3	178300000	178400000	1	S13	0	1	0	0
chr3	179950000	180150000	1	S13	0	1	0	0
chr3	181850000	182000000	1	S12	1	0	0	0
chr3	182050000	182200000	1	S13	0	1	0	0
chr3	182550000	182650000	1	S12	1	0	0	0
chr3	182850000	182950000	1	S12	1	0	0	0
chr3	183200000	183350000	1	S12	1	0	0	0
chr3	183350000	183400000	2	S12,S13	1	1	0	0
chr3	183400000	183450000	1	S13	0	1	0	0
chr3	183900000	184000000	1	S14	0	0	1	0
chr3	184300000	184350000	2	S13,S14	0	1	1	0
chr3	184350000	184400000	3	S13,S14,S15	0	1	1	1
chr3	184400000	184500000	1	S15	0	0	0	1
chr3	184850000	185000000	1	S13	0	1	0	0
chr3	185300000	185450000	1	S14	0	0	1	0
chr3	185600000	185650000	1	S13	0	1	0	0
chr3	185650000	185700000	2	S13,S14	0	1	1	0
chr3	185700000	185800000	3	S12,S13,S14	1	1	1	0
chr3	185800000	185850000	2	S13,S14	0	1	1	0
chr3	185900000	186050000	1	S15	0	0	0	1
chr3	186600000	186700000	2	S13,S14	0	1	1	0
chr3	187400000	187500000	1	S12	1	0	0	0
chr3	187950000	188000000	1	S12	1	0	0	0
chr3	188000000	188100000	2	S12,S13	1	1	0	0
chr3	188100000	188250000	1	S12	1	0	0	0
chr3	188250000	188300000	2	S12,S13	1	1	0	0
chr3	188300000	188450000	1	S13	0	1	0	0
chr3	188550000	188650000	1	S14	0	0	1	0
chr3	188650000	188750000	2	S13,S14	0	1	1	0
chr3	188750000	188800000	1	S14	0	0	1	0
chr3	188800000	188850000	2	S12,S14	1	0	1	0
chr3	188850000	188950000	1	S12	1	0	0	0
chr3	188950000	189000000	2	S12,S15	1	0	0	1
chr3	189000000	189050000	1	S15	0	0	0	1
chr3	189150000	189250000	3	S12,S13,S14	1	1	1	0
chr3	189250000	189350000	4	S12,S13,S14,S15	1	1	1	1
chr3	189350000	189400000	3	S12,S14,S15	1	0	1	1
chr3	189400000	189450000	2	S14,S15	0	0	1	1
chr3	189450000	189500000	3	S13,S14,S15	0	1	1	1
chr3	189500000	189550000	4	S12,S13,S14,S15	1	1	1	1
chr3	189550000	189800000	3	S12,S14,S15	1	0	1	1
chr3	189800000	189900000	3	S13,S14,S15	0	1	1	1
chr3	189900000	190000000	2	S13,S14	0	1	1	0
chr3	190100000	190150000	3	S13,S14,S15	0	1	1	1
chr3	190150000	190250000	4	S12,S13,S14,S15	1	1	1	1
chr3	190250000	190300000	2	S13,S15	0	1	0	1
chr3	190300000	190350000	1	S13	0	1	0	0
chr3	190350000	190450000	2	S13,S14	0	1	1	0
chr3	190550000	190650000	1	S13	0	1	0	0
chr3	190700000	190850000	1	S14	0	0	1	0
chr3	191300000	191450000	1	S13	0	1	0	0
chr3	192450000	192600000	1	S12	1	0	0	0
chr3	193250000	193400000	1	S12	1	0	0	0
chr3	193500000	193600000	1	S13	0	1	0	0
chr3	193700000	193800000	1	S12	1	0	0	0
chr3	193800000	193900000	2	S12,S13	1	1	0	0
chr3	193900000	194050000	1	S12	1	0	0	0
chr3	194150000	194350000	1	S12	1	0	0	0
chr3	194450000	194550000	1	S12	1	0	0	0
chr3	195100000	195200000	1	S12	1	0	0	0
chr3	195300000	195450000	1	S14	0	0	1	0
chr3	196500000	196650000	1	S13	0	1	0	0
chr3	197200000	197250000	2	S12,S14	1	0	1	0
chr3	197250000	197350000	3	S12,S13,S14	1	1	1	0
chr3	197850000	198050000	1	S15	0	0	0	1
chr4	0	250000	1	S15	0	0	0	1
chr4	700000	800000	1	S12	1	0	0	0
chr4	4500000	4650000	1	S15	0	0	0	1
chr4	5250000	5350000	1	S15	0	0	0	1
chr4	6750000	6850000	1	S14	0	0	1	0
chr4	10150000	10250000	1	S15	0	0	0	1
chr4	10250000	10300000	4	S12,S13,S14,S15	1	1	1	1
chr4	10300000	10350000	3	S12,S13,S14	1	1	1	0
chr4	10350000	10400000	2	S12,S13	1	1	0	0
chr4	11450000	11600000	2	S12,S13	1	1	0	0
chr4	11600000	11650000	1	S12	1	0	0	0
chr4	13600000	13750000	1	S13	0	1	0	0
chr4	13850000	14000000	1	S12	1	0	0	0
chr4	14200000	14300000	1	S12	1	0	0	0
chr4	14750000	14900000	1	S12	1	0	0	0
chr4	15350000	15450000	1	S14	0	0	1	0
chr4	16350000	16450000	1	S15	0	0	0	1
chr4	16850000	16950000	1	S15	0	0	0	1
chr4	19500000	19650000	1	S15	0	0	0	1
chr4	20450000	20600000	1	S13	0	1	0	0
chr4	20900000	21000000	1	S12	1	0	0	0
chr4	24350000	24600000	1	S12	1	0	0	0
chr4	25050000	25250000	1	S15	0	0	0	1
chr4	26200000	26400000	1	S15	0	0	0	1
chr4	26750000	26850000	1	S13	0	1	0	0
chr4	27750000	27900000	1	S12	1	0	0	0
chr4	28350000	28450000	1	S13	0	1	0	0
chr4	30700000	30750000	2	S13,S14	0	1	1	0
chr4	30750000	30850000	4	S12,S13,S14,S15	1	1	1	1
chr4	30850000	30900000	1	S15	0	0	0	1
chr4	33000000	33150000	1	S15	0	0	0	1
chr4	35200000	35300000	1	S13	0	1	0	0
chr4	35500000	35600000	1	S15	0	0	0	1
chr4	35700000	35800000	1	S15	0	0	0	1
chr4	36400000	36550000	1	S12	1	0	0	0
chr4	36550000	36600000	2	S12,S13	1	1	0	0
chr4	36600000	36650000	1	S13	0	1	0	0
chr4	38050000	38150000	1	S13	0	1	0	0
chr4	38250000	38550000	1	S14	0	0	1	0
chr4	38550000	38650000	2	S13,S14	0	1	1	0
chr4	39100000	39200000	1	S13	0	1	0	0
chr4	39450000	39500000	1	S12	1	0	0	0
chr4	39500000	39600000	2	S12,S13	1	1	0	0
chr4	40500000	40650000	1	S14	0	0	1	0
chr4	41000000	41100000	1	S14	0	0	1	0
chr4	41100000	41150000	3	S12,S14,S15	1	0	1	1
chr4	41150000	41200000	2	S12,S15	1	0	0	1
chr4	41200000	41250000	1	S12	1	0	0	0
chr4	41600000	41750000	1	S13	0	1	0	0
chr4	44000000	44150000	1	S15	0	0	0	1
chr4	46250000	46400000	1	S15	0	0	0	1
chr4	52550000	52650000	1	S12	1	0	0	0
chr4	53450000	53500000	1	S13	0	1	0	0
chr4	53500000	53600000	2	S12,S13	1	1	0	0
chr4	53600000	53700000	1	S13	0	1	0	0
chr4	53900000	54050000	1	S15	0	0	0	1
chr4	54450000	54550000	1	S15	0	0	0	1
chr4	54850000	55000000	1	S13	0	1	0	0
chr4	56450000	56500000	1	S15	0	0	0	1
chr4	56500000	56550000	2	S13,S15	0	1	0	1
chr4	56550000	56600000	3	S13,S14,S15	0	1	1	1
chr4	56600000	56650000	2	S13,S14	0	1	1	0
chr4	61500000	61650000	1	S12	1	0	0	0
chr4	63350000	63500000	1	S13	0	1	0	0
chr4	68000000	68150000	1	S13	0	1	0	0
chr4	69700000	69800000	3	S12,S14,S15	1	0	1	1
chr4	69800000	69850000	3	S12,S13,S14	1	1	1	0
chr4	69850000	69900000	2	S13,S14	0	1	1	0
chr4	69900000	70050000	1	S15	0	0	0	1
chr4	71450000	71550000	1	S13	0	1	0	0
chr4	71600000	71700000	1	S12	1	0	0	0
chr4	72250000	72350000	1	S13	0	1	0	0
chr4	73500000	73700000	1	S14	0	0	1	0
chr4	73700000	73800000	2	S13,S14	0	1	1	0
chr4	73800000	73900000	3	S12,S13,S14	1	1	1	0
chr4	73900000	73950000	2	S12,S13	1	1	0	0
chr4	73950000	74000000	1	S12	1	0	0	0
chr4	74000000	74050000	2	S12,S14	1	0	1	0
chr4	74050000	74100000	1	S14	0	0	1	0
chr4	74100000	74250000	2	S13,S14	0	1	1	0
chr4	74250000	74400000	1	S14	0	0	1	0
chr4	74400000	74500000	2	S12,S14	1	0	1	0
chr4	74500000	74650000	3	S12,S14,S15	1	0	1	1
chr4	74650000	74700000	3	S13,S14,S15	0	1	1	1
chr4	74700000	74750000	2	S13,S15	0	1	0	1
chr4	75600000	75700000	1	S13	0	1	0	0
chr4	76600000	76700000	4	S12,S13,S14,S15	1	1	1	1
chr4	78800000	78900000	1	S12	1	0	0	0
chr4	81450000	81550000	1	S12	1	0	0	0
chr4	82700000	82850000	1	S15	0	0	0	1
chr4	83300000	83450000	1	S15	0	0	0	1
chr4	83850000	84000000	1	S13	0	1	0	0
chr4	85100000	85200000	1	S15	0	0	0	1
chr4	85900000	86050000	1	S13	0	1	0	0
chr4	86300000	86400000	1	S15	0	0	0	1
chr4	86400000	86600000	2	S13,S15	0	1	0	1
chr4	86600000	86700000	1	S15	0	0	0	1
chr4	86800000	87000000	1	S14	0	0	1	0
chr4	87400000	87500000	1	S13	0	1	0	0
chr4	87800000	87900000	1	S15	0	0	0	1
chr4	88250000	88450000	1	S15	0	0	0	1
chr4	88550000	88750000	1	S12	1	0	0	0
chr4	89750000	89800000	1	S12	1	0	0	0
chr4	89800000	89850000	2	S12,S13	1	1	0	0
chr4	89850000	89900000	2	S13,S15	0	1	0	1
chr4	89900000	90000000	1	S15	0	0	0	1
chr4	91450000	91600000	1	S13	0	1	0	0
chr4	92000000	92200000	1	S12	1	0	0	0
chr4	93050000	93200000	1	S12	1	0	0	0
chr4	94500000	94650000	1	S14	0	0	1	0
chr4	94950000	95000000	1	S12	1	0	0	0
chr4	95000000	95050000	3	S12,S14,S15	1	0	1	1
chr4	95050000	95150000	2	S14,S15	0	0	1	1
chr4	96450000	96550000	1	S15	0	0	0	1
chr4	98950000	99150000	1	S15	0	0	0	1
chr4	99300000	99400000	1	S15	0	0	0	1
chr4	99650000	99800000	1	S14	0	0	1	0
chr4	99800000	99950000	1	S12	1	0	0	0
chr4	100500000	100550000	1	S15	0	0	0	1
chr4	100550000	100600000	2	S13,S15	0	1	0	1
chr4	100600000	100700000	1	S13	0	1	0	0
chr4	101000000	101150000	1	S12	1	0	0	0
chr4	101450000	101650000	1	S15	0	0	0	1
chr4	105500000	105650000	1	S14	0	0	1	0
chr4	106450000	106650000	1	S15	0	0	0	1
chr4	110100000	110250000	1	S12	1	0	0	0
chr4	110400000	110550000	1	S12	1	0	0	0
chr4	111600000	111800000	1	S15	0	0	0	1
chr4	112900000	113050000	1	S13	0	1	0	0
chr4	113850000	114000000	1	S12	1	0	0	0
chr4	114250000	114400000	1	S12	1	0	0	0
chr4	118800000	118950000	1	S13	0	1	0	0
chr4	118950000	119050000	1	S12	1	0	0	0
chr4	119050000	119150000	1	S14	0	0	1	0
chr4	119150000	119250000	1	S12	1	0	0	0
chr4	123600000	123700000	1	S13	0	1	0	0
chr4	124400000	124550000	1	S15	0	0	0	1
chr4	124850000	125050000	1	S12	1	0	0	0
chr4	125200000	125250000	1	S13	0	1	0	0
chr4	125250000	125300000	2	S13,S14	0	1	1	0
chr4	125300000	125350000	1	S14	0	0	1	0
chr4	128300000	128450000	1	S13	0	1	0	0
chr4	132400000	132500000	1	S13	0	1	0	0
chr4	138200000	138300000	1	S12	1	0	0	0
chr4	138400000	138550000	1	S13	0	1	0	0
chr4	139300000	139500000	2	S13,S15	0	1	0	1
chr4	139850000	139950000	2	S14,S15	0	0	1	1
chr4	139950000	140100000	1	S15	0	0	0	1
chr4	140750000	140900000	1	S15	0	0	0	1
chr4	141250000	141350000	1	S15	0	0	0	1
chr4	141650000	141850000	1	S13	0	1	0	0
chr4	142400000	142500000	1	S15	0	0	0	1
chr4	142900000	142950000	1	S13	0	1	0	0
chr4	142950000	143050000	2	S13,S15	0	1	0	1
chr4	143050000	143100000	1	S15	0	0	0	1
chr4	143250000	143300000	1	S14	0	0	1	0
chr4	143300000	143350000	2	S12,S14	1	0	1	0
chr4	143350000	143400000	3	S12,S13,S14	1	1	1	0
chr4	143400000	143450000	2	S12,S13	1	1	0	0
chr4	143450000	143550000	1	S12	1	0	0	0
chr4	143700000	143800000	1	S12	1	0	0	0
chr4	145000000	145050000	1	S15	0	0	0	1
chr4	145050000	145150000	2	S14,S15	0	0	1	1
chr4	145200000	145350000	1	S12	1	0	0	0
chr4	146200000	146300000	1	S15	0	0	0	1
chr4	146450000	146600000	1	S15	0	0	0	1
chr4	150100000	150200000	1	S13	0	1	0	0
chr4	150250000	150500000	2	S12,S15	1	0	0	1
chr4	151100000	151200000	1	S13	0	1	0	0
chr4	152200000	152350000	1	S15	0	0	0	1
chr4	152850000	152950000	1	S12	1	0	0	0
chr4	153250000	153350000	1	S12	1	0	0	0
chr4	154600000	154700000	1	S12	1	0	0	0
chr4	154700000	154750000	2	S12,S13	1	1	0	0
chr4	154750000	154800000	1	S13	0	1	0	0
chr4	156650000	156800000	1	S12	1	0	0	0
chr4	157300000	157400000	1	S13	0	1	0	0
chr4	157550000	157700000	1	S15	0	0	0	1
chr4	158700000	158750000	2	S13,S14	0	1	1	0
chr4	158750000	158800000	3	S13,S14,S15	0	1	1	1
chr4	158800000	158850000	2	S13,S15	0	1	0	1
chr4	164850000	164950000	1	S13	0	1	0	0
chr4	165850000	166000000	1	S13	0	1	0	0
chr4	167100000	167250000	1	S12	1	0	0	0
chr4	168900000	169100000	1	S12	1	0	0	0
chr4	169850000	170000000	1	S15	0	0	0	1
chr4	171350000	171500000	1	S15	0	0	0	1
chr4	173200000	173300000	2	S12,S13	1	1	0	0
chr4	174350000	174450000	1	S12	1	0	0	0
chr4	174600000	174750000	1	S12	1	0	0	0
chr4	176200000	176300000	1	S13	0	1	0	0
chr4	176650000	176750000	1	S13	0	1	0	0
chr4	176750000	176850000	2	S13,S14	0	1	1	0
chr4	176850000	176900000	3	S13,S14,S15	0	1	1	1
chr4	176900000	177000000	1	S15	0	0	0	1
chr4	180800000	180900000	1	S15	0	0	0	1
chr4	182700000	182800000	1	S12	1	0	0	0
chr4	184850000	185000000	1	S12	1	0	0	0
chr4	185350000	185500000	1	S13	0	1	0	0
chr4	188850000	189000000	1	S13	0	1	0	0
chr4	189150000	189300000	1	S13	0	1	0	0
chr5	1950000	2050000	1	S13	0	1	0	0
chr5	9500000	9700000	1	S15	0	0	0	1
chr5	9700000	9750000	2	S13,S15	0	1	0	1
chr5	9750000	9850000	1	S13	0	1	0	0
chr5	11150000	11300000	1	S12	1	0	0	0
chr5	14200000	14300000	1	S12	1	0	0	0
chr5	14800000	14900000	1	S12	1	0	0	0
chr5	15450000	15550000	1	S15	0	0	0	1
chr5	15650000	15800000	1	S15	0	0	0	1
chr5	16400000	16500000	1	S12	1	0	0	0
chr5	17200000	17300000	1	S12	1	0	0	0
chr5	17650000	17750000	1	S15	0	0	0	1
chr5	19400000	19550000	1	S12	1	0	0	0
chr5	19600000	19750000	1	S13	0	1	0	0
chr5	19850000	20000000	1	S12	1	0	0	0
chr5	20150000	20250000	1	S12	1	0	0	0
chr5	21600000	21750000	1	S15	0	0	0	1
chr5	23350000	23450000	1	S14	0	0	1	0
chr5	28350000	28500000	1	S15	0	0	0	1
chr5	32050000	32100000	1	S14	0	0	1	0
chr5	32100000	32150000	2	S14,S15	0	0	1	1
chr5	32150000	32200000	1	S15	0	0	0	1
chr5	33250000	33350000	1	S15	0	0	0	1
chr5	33900000	34050000	1	S13	0	1	0	0
chr5	36550000	36650000	1	S13	0	1	0	0
chr5	36650000	36700000	2	S13,S14	0	1	1	0
chr5	36700000	36800000	1	S14	0	0	1	0
chr5	36850000	37000000	1	S15	0	0	0	1
chr5	37450000	37600000	1	S13	0	1	0	0
chr5	37600000	37700000	1	S12	1	0	0	0
chr5	39050000	39100000	1	S14	0	0	1	0
chr5	39100000	39150000	2	S12,S14	1	0	1	0
chr5	39150000	39200000	3	S12,S14,S15	1	0	1	1
chr5	39200000	39250000	2	S12,S15	1	0	0	1
chr5	39250000	39350000	1	S15	0	0	0	1
chr5	39350000	39400000	2	S13,S15	0	1	0	1
chr5	39400000	39450000	1	S13	0	1	0	0
chr5	39650000	39750000	2	S12,S15	1	0	0	1
chr5	40350000	40500000	1	S14	0	0	1	0
chr5	40500000	40550000	1	S12	1	0	0	0
chr5	40550000	40600000	2	S12,S13	1	1	0	0
chr5	40600000	40700000	3	S12,S13,S14	1	1	1	0
chr5	40950000	41100000	1	S12	1	0	0	0
chr5	42200000	42450000	1	S13	0	1	0	0
chr5	43200000	43350000	1	S13	0	1	0	0
chr5	43500000	43600000	1	S14	0	0	1	0
chr5	44300000	44450000	1	S13	0	1	0	0
chr5	50750000	50900000	1	S13	0	1	0	0
chr5	51500000	51700000	1	S15	0	0	0	1
chr5	52950000	53000000	2	S13,S14	0	1	1	0
chr5	53000000	53100000	3	S12,S13,S14	1	1	1	0
chr5	53100000	53150000	2	S12,S14	1	0	1	0
chr5	53150000	53200000	1	S14	0	0	1	0
chr5	53200000	53250000	2	S14,S15	0	0	1	1
chr5	53250000	53300000	3	S13,S14,S15	0	1	1	1
chr5	53300000	53400000	4	S12,S13,S14,S15	1	1	1	1
chr5	53400000	53450000	3	S12,S14,S15	1	0	1	1
chr5	53450000	53500000	2	S14,S15	0	0	1	1
chr5	53500000	53600000	1	S14	0	0	1	0
chr5	54050000	54100000	2	S12,S14	1	0	1	0
chr5	54100000	54150000	3	S12,S13,S14	1	1	1	0
chr5	54150000	54200000	3	S12,S13,S15	1	1	0	1
chr5	54200000	54400000	1	S15	0	0	0	1
chr5	54600000	54750000	1	S14	0	0	1	0
chr5	55200000	55400000	1	S15	0	0	0	1
chr5	55750000	55950000	1	S13	0	1	0	0
chr5	56300000	56450000	1	S12	1	0	0	0
chr5	57350000	57500000	1	S14	0	0	1	0
chr5	57600000	57750000	1	S15	0	0	0	1
chr5	58150000	58200000	1	S13	0	1	0	0
chr5	58200000	58250000	2	S12,S13	1	1	0	0
chr5	58250000	58300000	1	S12	1	0	0	0
chr5	58800000	58900000	1	S12	1	0	0	0
chr5	58950000	59050000	1	S15	0	0	0	1
chr5	59050000	59250000	1	S13	0	1	0	0
chr5	59450000	59550000	1	S12	1	0	0	0
chr5	59700000	59800000	1	S13	0	1	0	0
chr5	60200000	60300000	1	S12	1	0	0	0
chr5	60850000	61000000	1	S13	0	1	0	0
chr5	61050000	61150000	1	S12	1	0	0	0
chr5	61900000	62000000	2	S13,S14	0	1	1	0
chr5	62000000	62100000	1	S13	0	1	0	0
chr5	64050000	64200000	1	S15	0	0	0	1
chr5	65200000	65300000	3	S13,S14,S15	0	1	1	1
chr5	65300000	65350000	2	S13,S14	0	1	1	0
chr5	65850000	65950000	1	S12	1	0	0	0
chr5	66900000	67050000	2	S12,S13	1	1	0	0
chr5	67250000	67300000	2	S12,S14	1	0	1	0
chr5	67300000	67350000	3	S12,S13,S14	1	1	1	0
chr5	67350000	67400000	2	S13,S14	0	1	1	0
chr5	67400000	67500000	1	S13	0	1	0	0
chr5	67600000	67650000	1	S13	0	1	0	0
chr5	67650000	67750000	2	S12,S13	1	1	0	0
chr5	67900000	68000000	1	S14	0	0	1	0
chr5	68200000	68300000	1	S12	1	0	0	0
chr5	68450000	68550000	1	S14	0	0	1	0
chr5	68700000	68900000	1	S13	0	1	0	0
chr5	71500000	71600000	1	S15	0	0	0	1
chr5	71900000	72150000	1	S13	0	1	0	0
chr5	72200000	72350000	1	S12	1	0	0	0
chr5	72350000	72550000	2	S12,S14	1	0	1	0
chr5	72550000	72600000	2	S13,S14	0	1	1	0
chr5	72600000	72650000	3	S13,S14,S15	0	1	1	1
chr5	72650000	72750000	1	S15	0	0	0	1
chr5	72900000	73050000	1	S15	0	0	0	1
chr5	73350000	73400000	2	S14,S15	0	0	1	1
chr5	73400000	73500000	3	S12,S14,S15	1	0	1	1
chr5	73500000	73550000	2	S12,S15	1	0	0	1
chr5	73550000	73600000	1	S12	1	0	0	0
chr5	73850000	74000000	1	S12	1	0	0	0
chr5	74000000	74100000	1	S15	0	0	0	1
chr5	74100000	74250000	2	S12,S15	1	0	0	1
chr5	74300000	74350000	1	S14	0	0	1	0
chr5	74350000	74400000	2	S14,S15	0	0	1	1
chr5	74400000	74550000	3	S13,S14,S15	0	1	1	1
chr5	74550000	74600000	1	S15	0	0	0	1
chr5	74650000	74700000	1	S13	0	1	0	0
chr5	74700000	74800000	3	S13,S14,S15	0	1	1	1
chr5	74800000	74850000	2	S13,S14	0	1	1	0
chr5	75100000	75300000	1	S15	0	0	0	1
chr5	75600000	75750000	1	S12	1	0	0	0
chr5	76200000	76400000	1	S12	1	0	0	0
chr5	78800000	78900000	1	S14	0	0	1	0
chr5	79350000	79500000	1	S12	1	0	0	0
chr5	80350000	80400000	1	S13	0	1	0	0
chr5	80400000	80450000	2	S13,S15	0	1	0	1
chr5	80450000	80500000	1	S15	0	0	0	1
chr5	81200000	81300000	1	S12	1	0	0	0
chr5	81650000	81700000	1	S15	0	0	0	1
chr5	81700000	81750000	2	S12,S15	1	0	0	1
chr5	81750000	81800000	1	S12	1	0	0	0
chr5	82100000	82250000	1	S13	0	1	0	0
chr5	82250000	82350000	1	S15	0	0	0	1
chr5	85000000	85100000	1	S13	0	1	0	0
chr5	86550000	86650000	1	S12	1	0	0	0
chr5	89100000	89250000	1	S13	0	1	0	0
chr5	89900000	90000000	1	S12	1	0	0	0
chr5	90900000	91000000	1	S15	0	0	0	1
chr5	91000000	91150000	2	S14,S15	0	0	1	1
chr5	91150000	91200000	1	S15	0	0	0	1
chr5	91300000	91400000	1	S15	0	0	0	1
chr5	93200000	93400000	2	S13,S14	0	1	1	0
chr5	93400000	93550000	1	S13	0	1	0	0
chr5	93900000	94050000	1	S12	1	0	0	0
chr5	95850000	95900000	1	S14	0	0	1	0
chr5	95900000	95950000	2	S12,S14	1	0	1	0
chr5	95950000	96050000	3	S12,S13,S14	1	1	1	0
chr5	96050000	96100000	2	S12,S14	1	0	1	0
chr5	96100000	96200000	1	S12	1	0	0	0
chr5	96650000	96750000	1	S14	0	0	1	0
chr5	97150000	97300000	1	S13	0	1	0	0
chr5	98050000	98150000	2	S13,S15	0	1	0	1
chr5	98150000	98200000	1	S15	0	0	0	1
chr5	102400000	102550000	1	S13	0	1	0	0
chr5	103250000	103350000	1	S15	0	0	0	1
chr5	104150000	104300000	1	S12	1	0	0	0
chr5	104750000	104850000	1	S13	0	1	0	0
chr5	105200000	105300000	1	S15	0	0	0	1
chr5	107050000	107150000	1	S15	0	0	0	1
chr5	107150000	107350000	1	S13	0	1	0	0
chr5	107350000	107450000	1	S14	0	0	1	0
chr5	107450000	107500000	2	S13,S14	0	1	1	0
chr5	107500000	107600000	3	S13,S14,S15	0	1	1	1
chr5	107600000	107700000	2	S13,S14	0	1	1	0
chr5	108200000	108350000	1	S13	0	1	0	0
chr5	108600000	108700000	1	S15	0	0	0	1
chr5	110700000	110800000	1	S15	0	0	0	1
chr5	110950000	111000000	2	S14,S15	0	0	1	1
chr5	111000000	111050000	3	S13,S14,S15	0	1	1	1
chr5	111050000	111100000	2	S13,S15	0	1	0	1
chr5	112050000	112150000	1	S15	0	0	0	1
chr5	112150000	112200000	2	S14,S15	0	0	1	1
chr5	112200000	112250000	3	S12,S14,S15	1	0	1	1
chr5	112250000	112350000	2	S12,S15	1	0	0	1
chr5	112350000	112400000	1	S15	0	0	0	1
chr5	112850000	113150000	1	S12	1	0	0	0
chr5	113150000	113300000	2	S12,S14	1	0	1	0
chr5	113300000	113350000	1	S14	0	0	1	0
chr5	115450000	115600000	1	S12	1	0	0	0
chr5	118300000	118450000	1	S12	1	0	0	0
chr5	120150000	120200000	1	S15	0	0	0	1
chr5	120200000	120250000	2	S13,S15	0	1	0	1
chr5	120250000	120300000	2	S12,S13	1	1	0	0
chr5	120300000	120350000	1	S12	1	0	0	0
chr5	120350000	120450000	2	S12,S15	1	0	0	1
chr5	120450000	120500000	1	S12	1	0	0	0
chr5	121200000	121400000	1	S15	0	0	0	1
chr5	122100000	122200000	1	S13	0	1	0	0
chr5	123450000	123600000	1	S15	0	0	0	1
chr5	124650000	124750000	2	S12,S15	1	0	0	1
chr5	124750000	124800000	1	S12	1	0	0	0
chr5	125250000	125350000	1	S13	0	1	0	0
chr5	126000000	126150000	1	S13	0	1	0	0
chr5	126250000	126400000	1	S15	0	0	0	1
chr5	126400000	126500000	4	S12,S13,S14,S15	1	1	1	1
chr5	126500000	126600000	2	S12,S14	1	0	1	0
chr5	126600000	126650000	1	S12	1	0	0	0
chr5	127350000	127500000	1	S12	1	0	0	0
chr5	127750000	127900000	1	S12	1	0	0	0
chr5	128000000	128150000	1	S12	1	0	0	0
chr5	128500000	128600000	1	S13	0	1	0	0
chr5	129300000	129500000	1	S13	0	1	0	0
chr5	130400000	130550000	1	S15	0	0	0	1
chr5	131450000	131550000	2	S13,S14	0	1	1	0
chr5	131550000	131600000	3	S12,S13,S14	1	1	1	0
chr5	131600000	131650000	1	S12	1	0	0	0
chr5	131800000	131900000	2	S12,S13	1	1	0	0
chr5	131900000	132000000	1	S13	0	1	0	0
chr5	132500000	132600000	1	S12	1	0	0	0
chr5	132850000	133000000	1	S15	0	0	0	1
chr5	133700000	133800000	1	S12	1	0	0	0
chr5	134250000	134350000	1	S12	1	0	0	0
chr5	134650000	134800000	1	S14	0	0	1	0
chr5	135350000	135450000	3	S13,S14,S15	0	1	1	1
chr5	135450000	135550000	2	S14,S15	0	0	1	1
chr5	135550000	135700000	1	S14	0	0	1	0
chr5	136050000	136200000	3	S13,S14,S15	0	1	1	1
chr5	137150000	137350000	1	S12	1	0	0	0
chr5	137800000	137900000	1	S12	1	0	0	0
chr5	138050000	138300000	1	S15	0	0	0	1
chr5	138850000	138950000	1	S15	0	0	0	1
chr5	139000000	139150000	1	S12	1	0	0	0
chr5	139250000	139300000	1	S12	1	0	0	0
chr5	139300000	139400000	2	S12,S14	1	0	1	0
chr5	139400000	139500000	1	S12	1	0	0	0
chr5	139500000	139600000	3	S12,S13,S14	1	1	1	0
chr5	140000000	140100000	1	S13	0	1	0	0
chr5	140800000	140900000	1	S13	0	1	0	0
chr5	141150000	141300000	1	S15	0	0	0	1
chr5	141450000	141500000	1	S15	0	0	0	1
chr5	141500000	141600000	2	S13,S15	0	1	0	1
chr5	141600000	141750000	1	S13	0	1	0	0
chr5	142700000	142800000	1	S14	0	0	1	0
chr5	143000000	143100000	1	S13	0	1	0	0
chr5	143250000	143300000	2	S14,S15	0	0	1	1
chr5	143300000	143450000	3	S13,S14,S15	0	1	1	1
chr5	143450000	143500000	2	S13,S14	0	1	1	0
chr5	143500000	143550000	1	S14	0	0	1	0
chr5	143550000	143650000	1	S12	1	0	0	0
chr5	143850000	144000000	1	S12	1	0	0	0
chr5	144450000	144550000	1	S12	1	0	0	0
chr5	145300000	145550000	1	S15	0	0	0	1
chr5	145950000	146200000	1	S15	0	0	0	1
chr5	146800000	146900000	1	S13	0	1	0	0
chr5	148050000	148250000	1	S12	1	0	0	0
chr5	148400000	148500000	2	S12,S15	1	0	0	1
chr5	148500000	148550000	3	S12,S14,S15	1	0	1	1
chr5	148550000	148650000	2	S14,S15	0	0	1	1
chr5	148650000	148700000	1	S14	0	0	1	0
chr5	148700000	148750000	2	S13,S14	0	1	1	0
chr5	148750000	148850000	3	S13,S14,S15	0	1	1	1
chr5	148850000	148900000	1	S14	0	0	1	0
chr5	148900000	149000000	2	S12,S14	1	0	1	0
chr5	149000000	149250000	1	S14	0	0	1	0
chr5	149250000	149300000	2	S14,S15	0	0	1	1
chr5	149300000	149350000	1	S15	0	0	0	1
chr5	149450000	149500000	1	S13	0	1	0	0
chr5	149500000	149600000	3	S12,S13,S14	1	1	1	0
chr5	149850000	150000000	1	S14	0	0	1	0
chr5	150000000	150050000	2	S12,S14	1	0	1	0
chr5	150050000	150100000	1	S12	1	0	0	0
chr5	150250000	150300000	1	S14	0	0	1	0
chr5	150300000	150450000	2	S12,S14	1	0	1	0
chr5	150450000	150600000	1	S14	0	0	1	0
chr5	151100000	151200000	1	S12	1	0	0	0
chr5	151200000	151300000	2	S12,S14	1	0	1	0
chr5	151400000	151500000	1	S15	0	0	0	1
chr5	151700000	151800000	1	S12	1	0	0	0
chr5	152350000	152450000	1	S15	0	0	0	1
chr5	153550000	153700000	1	S15	0	0	0	1
chr5	155050000	155150000	1	S12	1	0	0	0
chr5	158100000	158200000	1	S13	0	1	0	0
chr5	158650000	158900000	1	S12	1	0	0	0
chr5	159050000	159200000	1	S13	0	1	0	0
chr5	159400000	159500000	1	S12	1	0	0	0
chr5	159500000	159550000	3	S12,S13,S14	1	1	1	0
chr5	159550000	159600000	4	S12,S13,S14,S15	1	1	1	1
chr5	159600000	159700000	1	S15	0	0	0	1
chr5	159750000	159950000	1	S14	0	0	1	0
chr5	160900000	161000000	1	S12	1	0	0	0
chr5	163600000	163750000	1	S15	0	0	0	1
chr5	164650000	164850000	1	S13	0	1	0	0
chr5	165450000	165550000	1	S13	0	1	0	0
chr5	165850000	165950000	1	S13	0	1	0	0
chr5	166050000	166200000	1	S12	1	0	0	0
chr5	167400000	167550000	1	S15	0	0	0	1
chr5	169500000	169550000	1	S13	0	1	0	0
chr5	169550000	169650000	2	S12,S13	1	1	0	0
chr5	169650000	169700000	1	S12	1	0	0	0
chr5	171500000	171600000	1	S15	0	0	0	1
chr5	171900000	172000000	2	S14,S15	0	0	1	1
chr5	172000000	172050000	1	S15	0	0	0	1
chr5	172950000	173050000	1	S12	1	0	0	0
chr5	173050000	173150000	2	S12,S15	1	0	0	1
chr5	173150000	173250000	1	S15	0	0	0	1
chr5	177200000	177300000	2	S13,S14	0	1	1	0
chr5	179550000	179650000	1	S14	0	0	1	0
chr5	180000000	180100000	1	S15	0	0	0	1
chr5	180300000	180450000	1	S13	0	1	0	0
chr5	180450000	180700000	1	S15	0	0	0	1
chr5	180700000	180800000	1	S14	0	0	1	0
chr6	850000	900000	1	S13	0	1	0	0
chr6	900000	950000	2	S13,S14	0	1	1	0
chr6	950000	1100000	1	S14	0	0	1	0
chr6	1100000	1200000	2	S14,S15	0	0	1	1
chr6	1200000	1600000	1	S14	0	0	1	0
chr6	1600000	1700000	2	S13,S14	0	1	1	0
chr6	1700000	1800000	2	S12,S14	1	0	1	0
chr6	1900000	2050000	2	S13,S15	0	1	0	1
chr6	2200000	2250000	1	S15	0	0	0	1
chr6	2250000	2300000	2	S12,S15	1	0	0	1
chr6	2300000	2450000	1	S12	1	0	0	0
chr6	3600000	3750000	1	S12	1	0	0	0
chr6	3750000	3850000	2	S12,S14	1	0	1	0
chr6	4150000	4300000	3	S13,S14,S15	0	1	1	1
chr6	5200000	5300000	1	S12	1	0	0	0
chr6	6750000	6850000	1	S14	0	0	1	0
chr6	7300000	7450000	1	S12	1	0	0	0
chr6	7550000	7700000	1	S12	1	0	0	0
chr6	7950000	8100000	1	S14	0	0	1	0
chr6	8500000	8600000	1	S15	0	0	0	1
chr6	8850000	8950000	1	S12	1	0	0	0
chr6	9150000	9250000	1	S13	0	1	0	0
chr6	9950000	10050000	1	S12	1	0	0	0
chr6	10050000	10100000	2	S12,S14	1	0	1	0
chr6	10100000	10150000	1	S14	0	0	1	0
chr6	10700000	10800000	1	S13	0	1	0	0
chr6	10800000	10850000	2	S12,S13	1	1	0	0
chr6	10850000	11000000	1	S12	1	0	0	0
chr6	11050000	11200000	1	S15	0	0	0	1
chr6	11300000	11550000	1	S12	1	0	0	0
chr6	11900000	12000000	1	S14	0	0	1	0
chr6	12250000	12350000	3	S12,S14,S15	1	0	1	1
chr6	12350000	12450000	1	S15	0	0	0	1
chr6	13100000	13250000	1	S13	0	1	0	0
chr6	13550000	13600000	1	S14	0	0	1	0
chr6	13600000	13700000	2	S12,S14	1	0	1	0
chr6	13700000	13750000	1	S12	1	0	0	0
chr6	13850000	13950000	1	S14	0	0	1	0
chr6	14600000	14700000	2	S14,S15	0	0	1	1
chr6	14700000	14850000	4	S12,S13,S14,S15	1	1	1	1
chr6	14850000	14900000	2	S12,S13	1	1	0	0
chr6	14900000	14950000	1	S12	1	0	0	0
chr6	14950000	15100000	1	S14	0	0	1	0
chr6	15200000	15350000	1	S13	0	1	0	0
chr6	15750000	15850000	1	S12	1	0	0	0
chr6	16400000	16550000	1	S12	1	0	0	0
chr6	16650000	16750000	2	S12,S14	1	0	1	0
chr6	16750000	16800000	1	S12	1	0	0	0
chr6	17250000	17400000	1	S13	0	1	0	0
chr6	17850000	18100000	2	S12,S14	1	0	1	0
chr6	18200000	18500000	1	S12	1	0	0	0
chr6	18500000	18550000	2	S12,S13	1	1	0	0
chr6	18550000	18650000	1	S13	0	1	0	0
chr6	19250000	19350000	1	S15	0	0	0	1
chr6	19650000	19750000	1	S12	1	0	0	0
chr6	21300000	21450000	1	S15	0	0	0	1
chr6	21450000	21500000	2	S13,S15	0	1	0	1
chr6	21500000	21600000	1	S13	0	1	0	0
chr6	24550000	24600000	1	S12	1	0	0	0
chr6	24600000	24750000	2	S12,S13	1	1	0	0
chr6	24750000	24900000	1	S12	1	0	0	0
chr6	25000000	25100000	3	S12,S14,S15	1	0	1	1
chr6	25100000	25150000	2	S12,S15	1	0	0	1
chr6	25150000	25200000	1	S12	1	0	0	0
chr6	25500000	25750000	1	S14	0	0	1	0
chr6	25850000	25900000	1	S13	0	1	0	0
chr6	25900000	25950000	2	S13,S14	0	1	1	0
chr6	25950000	26150000	2	S12,S14	1	0	1	0
chr6	26150000	26250000	2	S14,S15	0	0	1	1
chr6	26250000	26350000	2	S12,S15	1	0	0	1
chr6	26350000	26450000	1	S15	0	0	0	1
chr6	26450000	26550000	1	S12	1	0	0	0
chr6	26550000	26600000	2	S12,S14	1	0	1	0
chr6	26600000	26650000	1	S14	0	0	1	0
chr6	27150000	27350000	1	S14	0	0	1	0
chr6	27350000	27400000	2	S14,S15	0	0	1	1
chr6	27400000	27450000	1	S15	0	0	0	1
chr6	27500000	27600000	1	S14	0	0	1	0
chr6	27700000	27850000	2	S13,S14	0	1	1	0
chr6	27950000	28100000	1	S12	1	0	0	0
chr6	28850000	28900000	1	S15	0	0	0	1
chr6	28900000	28950000	2	S13,S15	0	1	0	1
chr6	28950000	29000000	1	S13	0	1	0	0
chr6	30150000	30250000	1	S14	0	0	1	0
chr6	30350000	30450000	1	S12	1	0	0	0
chr6	31200000	31350000	1	S14	0	0	1	0
chr6	33250000	33400000	1	S13	0	1	0	0
chr6	34300000	34450000	1	S12	1	0	0	0
chr6	34650000	34750000	1	S14	0	0	1	0
chr6	35050000	35150000	1	S15	0	0	0	1
chr6	35150000	35200000	2	S12,S15	1	0	0	1
chr6	35200000	35250000	1	S12	1	0	0	0
chr6	35550000	35650000	1	S14	0	0	1	0
chr6	35650000	35700000	2	S14,S15	0	0	1	1
chr6	35700000	35750000	1	S15	0	0	0	1
chr6	36100000	36200000	2	S12,S15	1	0	0	1
chr6	36200000	36250000	1	S12	1	0	0	0
chr6	36300000	36450000	1	S15	0	0	0	1
chr6	36450000	36600000	1	S12	1	0	0	0
chr6	37200000	37300000	1	S15	0	0	0	1
chr6	37800000	37850000	1	S14	0	0	1	0
chr6	37850000	38000000	2	S12,S14	1	0	1	0
chr6	38350000	38550000	1	S15	0	0	0	1
chr6	39550000	39650000	1	S13	0	1	0	0
chr6	40700000	40850000	1	S13	0	1	0	0
chr6	40950000	41100000	1	S13	0	1	0	0
chr6	41100000	41200000	2	S13,S15	0	1	0	1
chr6	41200000	41400000	1	S15	0	0	0	1
chr6	42650000	42750000	1	S12	1	0	0	0
chr6	43650000	43750000	1	S13	0	1	0	0
chr6	43900000	44050000	1	S13	0	1	0	0
chr6	45500000	45600000	1	S12	1	0	0	0
chr6	46250000	46350000	1	S12	1	0	0	0
chr6	47000000	47050000	1	S14	0	0	1	0
chr6	47050000	47250000	2	S12,S14	1	0	1	0
chr6	47250000	47300000	1	S12	1	0	0	0
chr6	47400000	47500000	2	S12,S14	1	0	1	0
chr6	47650000	47800000	1	S14	0	0	1	0
chr6	48000000	48100000	1	S12	1	0	0	0
chr6	48450000	48550000	1	S12	1	0	0	0
chr6	52250000	52400000	1	S12	1	0	0	0
chr6	52850000	53000000	1	S15	0	0	0	1
chr6	53300000	53450000	1	S12	1	0	0	0
chr6	53450000	53600000	2	S12,S14	1	0	1	0
chr6	53600000	53700000	1	S14	0	0	1	0
chr6	53700000	53750000	1	S13	0	1	0	0
chr6	53750000	53900000	2	S12,S13	1	1	0	0
chr6	53950000	54100000	1	S15	0	0	0	1
chr6	54950000	55050000	1	S13	0	1	0	0
chr6	55550000	55700000	1	S13	0	1	0	0
chr6	55750000	55850000	1	S12	1	0	0	0
chr6	55950000	56000000	1	S13	0	1	0	0
chr6	56000000	56050000	2	S12,S13	1	1	0	0
chr6	56050000	56200000	1	S12	1	0	0	0
chr6	56550000	56650000	1	S15	0	0	0	1
chr6	56650000	56700000	4	S12,S13,S14,S15	1	1	1	1
chr6	56700000	56750000	3	S12,S13,S14	1	1	1	0
chr6	56750000	56850000	2	S12,S14	1	0	1	0
chr6	56850000	57000000	1	S12	1	0	0	0
chr6	57100000	57200000	2	S12,S15	1	0	0	1
chr6	57200000	57250000	1	S15	0	0	0	1
chr6	63150000	63350000	1	S12	1	0	0	0
chr6	63450000	63500000	1	S14	0	0	1	0
chr6	63500000	63550000	2	S14,S15	0	0	1	1
chr6	63550000	63600000	1	S15	0	0	0	1
chr6	63850000	64050000	1	S12	1	0	0	0
chr6	67300000	67400000	1	S15	0	0	0	1
chr6	69550000	69650000	1	S13	0	1	0	0
chr6	69750000	69800000	1	S12	1	0	0	0
chr6	69800000	69850000	2	S12,S13	1	1	0	0
chr6	69850000	69900000	1	S13	0	1	0	0
chr6	70350000	70400000	1	S14	0	0	1	0
chr6	70400000	70450000	2	S12,S14	1	0	1	0
chr6	70450000	70550000	1	S12	1	0	0	0
chr6	71250000	71550000	1	S15	0	0	0	1
chr6	71900000	72050000	1	S13	0	1	0	0
chr6	72700000	72850000	1	S15	0	0	0	1
chr6	73700000	73750000	1	S14	0	0	1	0
chr6	73750000	73900000	2	S14,S15	0	0	1	1
chr6	73900000	73950000	3	S13,S14,S15	0	1	1	1
chr6	73950000	74000000	1	S13	0	1	0	0
chr6	74800000	74850000	1	S15	0	0	0	1
chr6	74850000	75000000	3	S13,S14,S15	0	1	1	1
chr6	77150000	77300000	1	S12	1	0	0	0
chr6	77300000	77400000	2	S12,S15	1	0	0	1
chr6	77400000	77500000	1	S12	1	0	0	0
chr6	79500000	79600000	1	S15	0	0	0	1
chr6	80400000	80500000	1	S13	0	1	0	0
chr6	81650000	81850000	1	S12	1	0	0	0
chr6	81900000	82000000	1	S14	0	0	1	0
chr6	82650000	82800000	1	S13	0	1	0	0
chr6	83100000	83250000	1	S12	1	0	0	0
chr6	83500000	83600000	1	S15	0	0	0	1
chr6	83750000	83850000	1	S13	0	1	0	0
chr6	84600000	84700000	1	S12	1	0	0	0
chr6	84850000	84950000	1	S12	1	0	0	0
chr6	85400000	85500000	1	S14	0	0	1	0
chr6	85550000	85650000	2	S12,S13	1	1	0	0
chr6	85650000	85700000	1	S12	1	0	0	0
chr6	87150000	87300000	1	S13	0	1	0	0
chr6	87400000	87550000	1	S13	0	1	0	0
chr6	87650000	87800000	1	S15	0	0	0	1
chr6	88550000	88700000	1	S13	0	1	0	0
chr6	88950000	89100000	1	S15	0	0	0	1
chr6	89400000	89500000	1	S12	1	0	0	0
chr6	93000000	93100000	1	S13	0	1	0	0
chr6	95750000	95900000	1	S15	0	0	0	1
chr6	97350000	97450000	1	S15	0	0	0	1
chr6	98550000	98650000	1	S13	0	1	0	0
chr6	99050000	99200000	1	S12	1	0	0	0
chr6	99550000	99650000	1	S12	1	0	0	0
chr6	100200000	100250000	1	S14	0	0	1	0
chr6	100250000	100300000	2	S13,S14	0	1	1	0
chr6	100300000	100350000	2	S12,S13	1	1	0	0
chr6	100350000	100400000	3	S12,S13,S15	1	1	0	1
chr6	100400000	100450000	2	S13,S15	0	1	0	1
chr6	101050000	101250000	1	S12	1	0	0	0
chr6	103250000	103350000	1	S15	0	0	0	1
chr6	105050000	105150000	1	S12	1	0	0	0
chr6	105350000	105500000	1	S14	0	0	1	0
chr6	106050000	106200000	1	S14	0	0	1	0
chr6	106250000	106400000	1	S12	1	0	0	0
chr6	106500000	106650000	2	S13,S14	0	1	1	0
chr6	106750000	106800000	2	S12,S14	1	0	1	0
chr6	106800000	106850000	3	S12,S13,S14	1	1	1	0
chr6	106850000	106900000	2	S13,S14	0	1	1	0
chr6	107550000	107700000	1	S12	1	0	0	0
chr6	109100000	109300000	1	S12	1	0	0	0
chr6	109400000	109500000	4	S12,S13,S14,S15	1	1	1	1
chr6	109500000	109550000	1	S12	1	0	0	0
chr6	110050000	110150000	2	S13,S14	0	1	1	0
chr6	110150000	110200000	1	S14	0	0	1	0
chr6	110500000	110650000	2	S13,S14	0	1	1	0
chr6	110700000	110800000	1	S15	0	0	0	1
chr6	111250000	111400000	1	S15	0	0	0	1
chr6	111550000	111650000	1	S12	1	0	0	0
chr6	112350000	112450000	1	S12	1	0	0	0
chr6	113050000	113200000	1	S13	0	1	0	0
chr6	113250000	113350000	1	S15	0	0	0	1
chr6	113350000	113400000	3	S13,S14,S15	0	1	1	1
chr6	113400000	113450000	2	S13,S14	0	1	1	0
chr6	113450000	113550000	1	S13	0	1	0	0
chr6	114200000	114350000	1	S15	0	0	0	1
chr6	114500000	114600000	1	S15	0	0	0	1
chr6	116000000	116050000	1	S12	1	0	0	0
chr6	116050000	116200000	2	S12,S15	1	0	0	1
chr6	116350000	116450000	1	S14	0	0	1	0
chr6	117350000	117450000	3	S12,S13,S14	1	1	1	0
chr6	117450000	117500000	1	S14	0	0	1	0
chr6	118000000	118100000	1	S12	1	0	0	0
chr6	118100000	118300000	1	S13	0	1	0	0
chr6	118650000	118850000	1	S12	1	0	0	0
chr6	118850000	118900000	2	S12,S13	1	1	0	0
chr6	118900000	119050000	2	S13,S14	0	1	1	0
chr6	121650000	121800000	1	S12	1	0	0	0
chr6	121850000	121950000	1	S15	0	0	0	1
chr6	122400000	122500000	1	S13	0	1	0	0
chr6	122850000	122950000	1	S15	0	0	0	1
chr6	123000000	123100000	1	S14	0	0	1	0
chr6	124050000	124200000	1	S13	0	1	0	0
chr6	124900000	125000000	1	S12	1	0	0	0
chr6	125000000	125050000	2	S12,S15	1	0	0	1
chr6	125050000	125150000	2	S14,S15	0	0	1	1
chr6	125150000	125400000	1	S15	0	0	0	1
[truncated: 2,764 more rows]

## Sheet: Table S7_9E consensus peaks
Supplementary Data Table 7. HPV31 4C consensus peaks defined in CIN612-9E cells
chrom	4C start	4C end	4C position
chr1	8000000	8250000	chr1:8000000-8250000
chr1	15850000	15950000	chr1:15850000-15950000
chr1	23050000	23150000	chr1:23050000-23150000
chr1	23550000	23700000	chr1:23550000-23700000
chr1	23950000	24050000	chr1:23950000-24050000
chr1	27750000	27800000	chr1:27750000-27800000
chr1	41950000	42050000	chr1:41950000-42050000
chr1	42350000	42400000	chr1:42350000-42400000
chr1	42850000	42950000	chr1:42850000-42950000
chr1	58600000	58650000	chr1:58600000-58650000
chr1	61100000	61250000	chr1:61100000-61250000
chr1	66200000	66300000	chr1:66200000-66300000
chr1	67650000	67700000	chr1:67650000-67700000
chr1	85100000	85150000	chr1:85100000-85150000
chr1	85200000	85300000	chr1:85200000-85300000
chr1	86550000	86650000	chr1:86550000-86650000
chr1	89850000	89950000	chr1:89850000-89950000
chr1	92900000	93050000	chr1:92900000-93050000
chr1	94300000	94650000	chr1:94300000-94650000
chr1	99800000	99850000	chr1:99800000-99850000
chr1	108800000	108850000	chr1:108800000-108850000
chr1	114700000	114800000	chr1:114700000-114800000
chr1	115700000	115850000	chr1:115700000-115850000
chr1	150000000	150100000	chr1:150000000-150100000
chr1	150700000	150750000	chr1:150700000-150750000
chr1	150850000	150950000	chr1:150850000-150950000
chr1	151950000	152200000	chr1:151950000-152200000
chr1	153500000	153550000	chr1:153500000-153550000
chr1	167700000	167850000	chr1:167700000-167850000
chr1	168700000	168850000	chr1:168700000-168850000
chr1	172300000	172400000	chr1:172300000-172400000
chr1	172950000	173050000	chr1:172950000-173050000
chr1	182850000	183100000	chr1:182850000-183100000
chr1	183450000	183550000	chr1:183450000-183550000
chr1	204300000	204450000	chr1:204300000-204450000
chr1	207150000	207300000	chr1:207150000-207300000
chr1	209350000	209550000	chr1:209350000-209550000
chr1	214450000	214600000	chr1:214450000-214600000
chr1	218300000	218350000	chr1:218300000-218350000
chr1	224450000	224600000	chr1:224450000-224600000
chr1	225350000	225500000	chr1:225350000-225500000
chr1	234350000	234400000	chr1:234350000-234400000
chr1	234450000	234500000	chr1:234450000-234500000
chr1	234900000	235100000	chr1:234900000-235100000
chr2	19900000	20050000	chr2:19900000-20050000
chr2	20300000	20400000	chr2:20300000-20400000
chr2	27800000	27900000	chr2:27800000-27900000
chr2	27950000	28050000	chr2:27950000-28050000
chr2	30800000	30900000	chr2:30800000-30900000
chr2	37750000	37800000	chr2:37750000-37800000
chr2	38200000	38250000	chr2:38200000-38250000
chr2	38400000	38600000	chr2:38400000-38600000
chr2	45550000	45600000	chr2:45550000-45600000
chr2	46150000	46200000	chr2:46150000-46200000
chr2	55150000	55250000	chr2:55150000-55250000
chr2	64600000	64800000	chr2:64600000-64800000
chr2	69900000	69950000	chr2:69900000-69950000
chr2	100850000	100900000	chr2:100850000-100900000
chr2	101050000	101200000	chr2:101050000-101200000
chr2	160200000	160300000	chr2:160200000-160300000
chr2	172450000	172550000	chr2:172450000-172550000
chr2	173100000	173150000	chr2:173100000-173150000
chr2	177150000	177300000	chr2:177150000-177300000
chr2	181750000	181850000	chr2:181750000-181850000
chr2	191000000	191050000	chr2:191000000-191050000
chr2	191150000	191200000	chr2:191150000-191200000
chr2	200350000	200400000	chr2:200350000-200400000
chr2	202800000	202850000	chr2:202800000-202850000
chr2	203000000	203200000	chr2:203000000-203200000
chr2	215600000	215650000	chr2:215600000-215650000
chr2	217100000	217150000	chr2:217100000-217150000
chr2	217200000	217250000	chr2:217200000-217250000
chr2	220200000	220400000	chr2:220200000-220400000
chr2	222800000	222900000	chr2:222800000-222900000
chr2	223750000	223800000	chr2:223750000-223800000
chr2	226250000	226300000	chr2:226250000-226300000
chr2	226400000	226500000	chr2:226400000-226500000
chr2	229300000	229450000	chr2:229300000-229450000
chr2	236650000	236750000	chr2:236650000-236750000
chr3	33650000	33800000	chr3:33650000-33800000
chr3	111850000	111900000	chr3:111850000-111900000
chr3	121850000	122000000	chr3:121850000-122000000
chr3	134300000	134400000	chr3:134300000-134400000
chr3	149300000	149350000	chr3:149300000-149350000
chr3	150350000	150400000	chr3:150350000-150400000
chr3	159900000	160000000	chr3:159900000-160000000
chr3	172700000	172850000	chr3:172700000-172850000
chr3	177050000	177150000	chr3:177050000-177150000
chr3	177950000	178100000	chr3:177950000-178100000
chr3	184350000	184400000	chr3:184350000-184400000
chr3	185700000	185800000	chr3:185700000-185800000
chr3	189150000	189400000	chr3:189150000-189400000
chr3	189450000	189900000	chr3:189450000-189900000
chr3	190100000	190250000	chr3:190100000-190250000
chr3	197250000	197350000	chr3:197250000-197350000
chr4	10250000	10350000	chr4:10250000-10350000
chr4	30750000	30850000	chr4:30750000-30850000
chr4	41100000	41150000	chr4:41100000-41150000
chr4	56550000	56600000	chr4:56550000-56600000
chr4	69700000	69850000	chr4:69700000-69850000
chr4	73800000	73900000	chr4:73800000-73900000
chr4	74500000	74700000	chr4:74500000-74700000
chr4	76600000	76700000	chr4:76600000-76700000
chr4	95000000	95050000	chr4:95000000-95050000
chr4	143350000	143400000	chr4:143350000-143400000
chr4	158750000	158800000	chr4:158750000-158800000
chr4	176850000	176900000	chr4:176850000-176900000
chr5	39150000	39200000	chr5:39150000-39200000
chr5	40600000	40700000	chr5:40600000-40700000
chr5	53000000	53100000	chr5:53000000-53100000
chr5	53250000	53450000	chr5:53250000-53450000
chr5	54100000	54200000	chr5:54100000-54200000
chr5	65200000	65300000	chr5:65200000-65300000
chr5	67300000	67350000	chr5:67300000-67350000
chr5	72600000	72650000	chr5:72600000-72650000
chr5	73400000	73500000	chr5:73400000-73500000
chr5	74400000	74550000	chr5:74400000-74550000
chr5	74700000	74800000	chr5:74700000-74800000
chr5	95950000	96050000	chr5:95950000-96050000
chr5	107500000	107600000	chr5:107500000-107600000
chr5	111000000	111050000	chr5:111000000-111050000
chr5	112200000	112250000	chr5:112200000-112250000
chr5	126400000	126500000	chr5:126400000-126500000
chr5	131550000	131600000	chr5:131550000-131600000
chr5	135350000	135450000	chr5:135350000-135450000
chr5	136050000	136200000	chr5:136050000-136200000
chr5	139500000	139600000	chr5:139500000-139600000
chr5	143300000	143450000	chr5:143300000-143450000
chr5	148500000	148550000	chr5:148500000-148550000
chr5	148750000	148850000	chr5:148750000-148850000
chr5	149500000	149600000	chr5:149500000-149600000
chr5	159500000	159600000	chr5:159500000-159600000
chr6	4150000	4300000	chr6:4150000-4300000
chr6	12250000	12350000	chr6:12250000-12350000
chr6	14700000	14850000	chr6:14700000-14850000
chr6	25000000	25100000	chr6:25000000-25100000
chr6	56650000	56750000	chr6:56650000-56750000
chr6	73900000	73950000	chr6:73900000-73950000
chr6	74850000	75000000	chr6:74850000-75000000
chr6	100350000	100400000	chr6:100350000-100400000
chr6	106800000	106850000	chr6:106800000-106850000
chr6	109400000	109500000	chr6:109400000-109500000
chr6	113350000	113400000	chr6:113350000-113400000
chr6	117350000	117450000	chr6:117350000-117450000
chr6	137000000	137100000	chr6:137000000-137100000
chr6	137200000	137300000	chr6:137200000-137300000
chr6	138200000	138350000	chr6:138200000-138350000
chr6	139600000	139750000	chr6:139600000-139750000
chr6	143300000	143500000	chr6:143300000-143500000
chr6	149150000	149200000	chr6:149150000-149200000
chr6	151000000	151050000	chr6:151000000-151050000
chr6	151450000	151500000	chr6:151450000-151500000
chr6	151800000	151950000	chr6:151800000-151950000
chr6	158150000	158250000	chr6:158150000-158250000
chr6	169200000	169300000	chr6:169200000-169300000
chr7	7150000	7250000	chr7:7150000-7250000
chr7	7550000	7600000	chr7:7550000-7600000
chr7	16200000	16300000	chr7:16200000-16300000
chr7	17200000	17400000	chr7:17200000-17400000
chr7	17550000	17750000	chr7:17550000-17750000
chr7	18550000	18700000	chr7:18550000-18700000
chr7	20400000	20550000	chr7:20400000-20550000
chr7	21600000	21700000	chr7:21600000-21700000
chr7	22950000	23050000	chr7:22950000-23050000
chr7	26700000	26800000	chr7:26700000-26800000
chr7	27750000	27800000	chr7:27750000-27800000
chr7	41100000	41200000	chr7:41100000-41200000
chr7	42000000	42100000	chr7:42000000-42100000
chr7	42200000	42350000	chr7:42200000-42350000
chr7	43500000	43650000	chr7:43500000-43650000
chr7	46350000	46450000	chr7:46350000-46450000
chr7	55000000	55100000	chr7:55000000-55100000
chr7	92000000	92150000	chr7:92000000-92150000
chr7	108250000	108350000	chr7:108250000-108350000
chr7	116250000	116350000	chr7:116250000-116350000
chr7	116700000	116800000	chr7:116700000-116800000
chr7	131000000	131050000	chr7:131000000-131050000
chr7	131350000	131400000	chr7:131350000-131400000
chr7	149100000	149150000	chr7:149100000-149150000
chr7	151500000	151550000	chr7:151500000-151550000
chr8	17850000	17900000	chr8:17850000-17900000
chr8	26200000	26300000	chr8:26200000-26300000
chr8	29900000	30000000	chr8:29900000-30000000
chr8	48350000	48500000	chr8:48350000-48500000
chr8	48750000	48950000	chr8:48750000-48950000
chr8	63200000	63250000	chr8:63200000-63250000
chr8	66550000	66600000	chr8:66550000-66600000
chr8	67400000	67450000	chr8:67400000-67450000
chr8	73500000	73650000	chr8:73500000-73650000
chr8	79950000	80050000	chr8:79950000-80050000
chr8	80400000	80550000	chr8:80400000-80550000
chr8	89350000	89500000	chr8:89350000-89500000
chr8	94400000	94500000	chr8:94400000-94500000
chr8	95150000	95300000	chr8:95150000-95300000
chr8	101200000	101250000	chr8:101200000-101250000
chr8	101400000	101500000	chr8:101400000-101500000
chr8	101550000	101650000	chr8:101550000-101650000
chr8	102350000	102450000	chr8:102350000-102450000
chr8	103200000	103300000	chr8:103200000-103300000
chr8	106400000	106450000	chr8:106400000-106450000
chr8	115550000	115750000	chr8:115550000-115750000
chr8	115900000	116050000	chr8:115900000-116050000
chr8	117600000	117650000	chr8:117600000-117650000
chr8	118750000	118900000	chr8:118750000-118900000
chr8	119100000	119300000	chr8:119100000-119300000
chr8	121200000	121300000	chr8:121200000-121300000
chr8	121550000	121700000	chr8:121550000-121700000
chr8	123500000	123650000	chr8:123500000-123650000
chr8	125250000	125300000	chr8:125250000-125300000
chr8	127050000	127300000	chr8:127050000-127300000
chr8	129650000	129900000	chr8:129650000-129900000
chr8	140650000	141150000	chr8:140650000-141150000
chr8	144900000	144950000	chr8:144900000-144950000
chr9	500000	650000	chr9:500000-650000
chr9	12750000	12850000	chr9:12750000-12850000
chr9	14100000	14250000	chr9:14100000-14250000
chr9	27400000	27450000	chr9:27400000-27450000
chr9	33150000	33300000	chr9:33150000-33300000
chr9	34100000	34200000	chr9:34100000-34200000
chr9	36000000	36100000	chr9:36000000-36100000
chr9	36300000	36400000	chr9:36300000-36400000
chr9	71750000	71800000	chr9:71750000-71800000
chr9	108950000	109100000	chr9:108950000-109100000
chr9	110200000	110350000	chr9:110200000-110350000
chr9	111850000	111900000	chr9:111850000-111900000
chr9	121350000	121400000	chr9:121350000-121400000
chr10	4500000	4800000	chr10:4500000-4800000
chr10	22300000	22400000	chr10:22300000-22400000
chr10	24300000	24350000	chr10:24300000-24350000
chr10	33100000	33200000	chr10:33100000-33200000
chr10	62000000	62200000	chr10:62000000-62200000
chr10	68050000	68150000	chr10:68050000-68150000
chr10	88400000	88650000	chr10:88400000-88650000
chr10	90350000	90500000	chr10:90350000-90500000
chr10	91550000	91700000	chr10:91550000-91700000
chr10	93650000	93750000	chr10:93650000-93750000
chr10	104050000	104150000	chr10:104050000-104150000
chr10	106500000	106550000	chr10:106500000-106550000
chr10	118750000	118800000	chr10:118750000-118800000
chr11	10500000	10600000	chr11:10500000-10600000
chr11	12950000	13100000	chr11:12950000-13100000
chr11	19950000	20050000	chr11:19950000-20050000
chr11	27300000	27350000	chr11:27300000-27350000
chr11	34550000	34700000	chr11:34550000-34700000
chr11	34750000	34800000	chr11:34750000-34800000
chr11	35100000	35300000	chr11:35100000-35300000
chr11	43700000	43800000	chr11:43700000-43800000
chr11	46450000	46600000	chr11:46450000-46600000
chr11	61350000	61450000	chr11:61350000-61450000
chr11	67050000	67300000	chr11:67050000-67300000
chr11	68450000	68600000	chr11:68450000-68600000
chr11	69250000	69350000	chr11:69250000-69350000
chr11	74350000	74500000	chr11:74350000-74500000
chr11	102750000	102950000	chr11:102750000-102950000
chr11	122150000	122250000	chr11:122150000-122250000
chr11	129100000	129400000	chr11:129100000-129400000
chr11	129500000	129650000	chr11:129500000-129650000
chr12	850000	950000	chr12:850000-950000
chr12	10350000	10450000	chr12:10350000-10450000
chr12	12050000	12150000	chr12:12050000-12150000
chr12	12600000	12650000	chr12:12600000-12650000
chr12	12800000	12900000	chr12:12800000-12900000
chr12	15600000	15700000	chr12:15600000-15700000
chr12	28900000	28950000	chr12:28900000-28950000
chr12	46900000	47000000	chr12:46900000-47000000
chr12	47200000	47350000	chr12:47200000-47350000
chr12	60150000	60250000	chr12:60150000-60250000
chr12	65550000	65700000	chr12:65550000-65700000
chr12	65750000	65850000	chr12:65750000-65850000
chr12	89050000	89200000	chr12:89050000-89200000
chr12	96200000	96300000	chr12:96200000-96300000
chr12	107050000	107100000	chr12:107050000-107100000
chr12	110150000	110300000	chr12:110150000-110300000
chr12	110500000	110600000	chr12:110500000-110600000
chr12	122200000	122350000	chr12:122200000-122350000
chr12	123200000	123250000	chr12:123200000-123250000
chr13	34100000	34200000	chr13:34100000-34200000
chr13	38950000	39000000	chr13:38950000-39000000
chr13	40200000	40300000	chr13:40200000-40300000
chr13	44300000	44400000	chr13:44300000-44400000
chr13	73200000	73400000	chr13:73200000-73400000
chr14	22400000	22550000	chr14:22400000-22550000
chr14	31400000	31500000	chr14:31400000-31500000
chr14	36900000	37100000	chr14:36900000-37100000
chr14	49700000	49800000	chr14:49700000-49800000
chr14	49900000	50050000	chr14:49900000-50050000
chr14	50500000	50550000	chr14:50500000-50550000
chr14	61700000	61750000	chr14:61700000-61750000
chr14	67950000	68200000	chr14:67950000-68200000
chr14	81300000	81350000	chr14:81300000-81350000
chr14	90600000	90700000	chr14:90600000-90700000
chr14	90900000	91050000	chr14:90900000-91050000
chr15	29750000	29900000	chr15:29750000-29900000
chr15	39100000	39200000	chr15:39100000-39200000
chr15	45550000	45700000	chr15:45550000-45700000
chr15	52000000	52150000	chr15:52000000-52150000
chr15	60000000	60100000	chr15:60000000-60100000
chr15	60500000	60550000	chr15:60500000-60550000
chr15	62000000	62250000	chr15:62000000-62250000
chr15	64400000	64450000	chr15:64400000-64450000
chr15	66500000	66600000	chr15:66500000-66600000
chr15	68150000	68200000	chr15:68150000-68200000
chr15	71250000	71400000	chr15:71250000-71400000
chr15	71550000	71650000	chr15:71550000-71650000
chr15	71800000	71950000	chr15:71800000-71950000
chr15	72000000	72150000	chr15:72000000-72150000
chr15	85600000	85700000	chr15:85600000-85700000
chr16	24600000	24650000	chr16:24600000-24650000
chr16	57200000	57300000	chr16:57200000-57300000
chr16	68900000	69150000	chr16:68900000-69150000
chr16	75050000	75100000	chr16:75050000-75100000
chr17	6600000	6650000	chr17:6600000-6650000
chr17	6750000	6850000	chr17:6750000-6850000
chr17	43350000	43500000	chr17:43350000-43500000
chr17	59100000	59150000	chr17:59100000-59150000
chr17	59600000	59650000	chr17:59600000-59650000
chr17	63000000	63100000	chr17:63000000-63100000
chr17	67250000	67300000	chr17:67250000-67300000
chr17	73650000	73700000	chr17:73650000-73700000
chr18	2650000	2800000	chr18:2650000-2800000
chr18	9650000	9850000	chr18:9650000-9850000
chr18	21250000	21300000	chr18:21250000-21300000
chr18	22150000	22300000	chr18:22150000-22300000
chr18	22800000	22850000	chr18:22800000-22850000
chr18	22900000	23050000	chr18:22900000-23050000
chr18	23450000	23550000	chr18:23450000-23550000
chr18	23650000	24000000	chr18:23650000-24000000
chr18	24050000	24300000	chr18:24050000-24300000
chr18	31000000	31200000	chr18:31000000-31200000
chr18	44550000	44600000	chr18:44550000-44600000
chr18	49700000	49750000	chr18:49700000-49750000
chr18	58650000	58800000	chr18:58650000-58800000
chr18	63600000	63650000	chr18:63600000-63650000
chr18	63800000	63900000	chr18:63800000-63900000
chr18	70100000	70150000	chr18:70100000-70150000
chr19	50150000	50250000	chr19:50150000-50250000
chr20	100000	250000	chr20:100000-250000
chr20	2550000	2600000	chr20:2550000-2600000
chr20	3350000	3450000	chr20:3350000-3450000
chr20	4500000	4650000	chr20:4500000-4650000
chr20	5750000	5850000	chr20:5750000-5850000
chr20	6550000	6700000	chr20:6550000-6700000
chr20	10500000	10550000	chr20:10500000-10550000
chr20	10700000	10750000	chr20:10700000-10750000
chr20	10800000	10850000	chr20:10800000-10850000
chr20	11750000	11850000	chr20:11750000-11850000
chr20	14800000	15100000	chr20:14800000-15100000
chr20	34750000	34850000	chr20:34750000-34850000
chr20	35700000	35800000	chr20:35700000-35800000
chr20	36150000	36200000	chr20:36150000-36200000
chr20	38900000	39050000	chr20:38900000-39050000
chr20	40250000	40350000	chr20:40250000-40350000
chr20	45900000	46000000	chr20:45900000-46000000
chr20	47050000	47200000	chr20:47050000-47200000
chr20	47300000	47650000	chr20:47300000-47650000
chr20	48050000	48100000	chr20:48050000-48100000
chr20	51850000	51900000	chr20:51850000-51900000
chr21	14850000	15000000	chr21:14850000-15000000
chr21	17700000	17850000	chr21:17700000-17850000
chr21	35100000	35200000	chr21:35100000-35200000
chr22	29750000	29900000	chr22:29750000-29900000
chr22	40600000	40650000	chr22:40600000-40650000
chr22	40800000	40900000	chr22:40800000-40900000
chrX	15550000	15650000	chrX:15550000-15650000
chrX	41900000	41950000	chrX:41900000-41950000
chrX	43600000	43700000	chrX:43600000-43700000
chrX	46300000	46350000	chrX:46300000-46350000
chrX	46950000	47050000	chrX:46950000-47050000
chrX	72450000	72550000	chrX:72450000-72550000
chrX	108350000	108400000	chrX:108350000-108400000
chrX	133050000	133200000	chrX:133050000-133200000

## Sheet: Table S8_AB compartments
Supplementary Data Table 8. A/B compartments defined in two HiC datasets from CIN612-9E cells using HiTC [Servant, 2012]
chrom	start	end	Gene Density	SMC159 eigenvalue	SMC159 called compartment	SMC163 eigenvalue	SMC163 called compartment	Assigned compartment
chr1	0	500000	2	0.024	A	0.038	A	AA
chr1	500000	1000000	7	0.057	A	0.054	A	AA
chr1	1000000	1500000	28	0.057	A	0.054	A	AA
chr1	1500000	2000000	15	0.057	A	0.054	A	AA
chr1	2000000	2500000	9	0.051	A	0.051	A	AA
chr1	2500000	3000000	7	-0.011	B	-0.018	B	BB
chr1	3000000	3500000	4	-0.022	B	-0.02	B	BB
chr1	3500000	4000000	10	-0.012	B	-0.029	B	BB
chr1	4000000	4500000	0	-0.054	B	-0.052	B	BB
chr1	4500000	5000000	1	-0.051	B	-0.052	B	BB
chr1	5000000	5500000	0	-0.051	B	-0.052	B	BB
chr1	5500000	6000000	2	-0.051	B	-0.05	B	BB
chr1	6000000	6500000	12	0.038	A	0.037	A	AA
chr1	6500000	7000000	9	0.053	A	0.052	A	AA
chr1	7000000	7500000	1	0.051	A	0.052	A	AA
chr1	7500000	8000000	6	0.053	A	0.053	A	AA
chr1	8000000	8500000	3	0.055	A	0.054	A	AA
chr1	8500000	9000000	3	0.056	A	0.054	A	AA
chr1	9000000	9500000	5	0.056	A	0.054	A	AA
chr1	9500000	10000000	8	0.057	A	0.054	A	AA
chr1	10000000	10500000	9	0.056	A	0.054	A	AA
chr1	10500000	11000000	3	0.056	A	0.054	A	AA
chr1	11000000	11500000	9	0.057	A	0.054	A	AA
chr1	11500000	12000000	15	0.055	A	0.053	A	AA
chr1	12500000	13000000	14	-0.055	B	-0.053	B	BB
chr1	13000000	13500000	18	-0.054	B	-0.052	B	BB
chr1	13500000	14000000	4	-0.055	B	-0.052	B	BB
chr1	14000000	14500000	1	-0.053	B	-0.052	B	BB
chr1	14500000	15000000	1	-0.039	B	-0.043	B	BB
chr1	15000000	15500000	8	0.03	A	0.026	A	AA
chr1	15500000	16000000	12	0.055	A	0.053	A	AA
chr1	16000000	16500000	12	0.056	A	0.054	A	AA
chr1	16500000	17000000	4	0.05	A	0.052	A	AA
chr1	17000000	17500000	8	0.054	A	0.053	A	AA
chr1	17500000	18000000	2	0.011	A	0.037	A	AA
chr1	18500000	19000000	5	-0.006	B	0.044	A	BA
chr1	19000000	19500000	7	0.055	A	0.052	A	AA
chr1	19500000	20000000	9	0.054	A	0.052	A	AA
chr1	20000000	20500000	8	0.055	A	0.052	A	AA
chr1	20500000	21000000	9	0.055	A	0.052	A	AA
chr1	21000000	21500000	3	0.054	A	0.051	A	AA
chr1	21500000	22000000	6	0.054	A	0.05	A	AA
chr1	22000000	22500000	4	0.053	A	0.049	A	AA
chr1	22500000	23000000	7	0.053	A	0.049	A	AA
chr1	23000000	23500000	8	0.053	A	0.049	A	AA
chr1	23500000	24000000	12	0.051	A	0.049	A	AA
chr1	24000000	24500000	6	0.052	A	0.049	A	AA
chr1	24500000	25000000	5	0.052	A	0.049	A	AA
chr1	25000000	25500000	6	0.052	A	0.049	A	AA
chr1	25500000	26000000	10	0.052	A	0.049	A	AA
chr1	26000000	26500000	19	0.053	A	0.049	A	AA
chr1	26500000	27000000	11	0.052	A	0.049	A	AA
chr1	27000000	27500000	11	0.052	A	0.05	A	AA
chr1	27500000	28000000	11	0.053	A	0.05	A	AA
chr1	28000000	28500000	7	0.053	A	0.05	A	AA
chr1	28500000	29000000	9	0.052	A	0.05	A	AA
chr1	29000000	29500000	5	0.05	A	0.049	A	AA
chr1	29500000	30000000	0	0.042	A	0.046	A	AA
chr1	30000000	30500000	0	0.044	A	0.045	A	AA
chr1	30500000	31000000	4	0.051	A	0.05	A	AA
chr1	31000000	31500000	6	0.055	A	0.052	A	AA
chr1	31500000	32000000	7	0.055	A	0.052	A	AA
chr1	32000000	32500000	18	0.055	A	0.052	A	AA
chr1	32500000	33000000	12	0.052	A	0.048	A	AA
chr1	33000000	33500000	7	-0.038	B	-0.028	B	BB
chr1	33500000	34000000	2	-0.055	B	-0.053	B	BB
chr1	34000000	34500000	2	-0.055	B	-0.053	B	BB
chr1	34500000	35000000	10	-0.055	B	-0.052	B	BB
chr1	35000000	35500000	6	0.025	A	0.013	A	AA
chr1	35500000	36000000	9	0.051	A	0.047	A	AA
chr1	36000000	36500000	14	0.049	A	0.048	A	AA
chr1	36500000	37000000	1	-0.028	B	-0.017	B	BB
chr1	37500000	38000000	15	0.047	A	0.047	A	AA
chr1	38000000	38500000	3	0.043	A	0.047	A	AA
chr1	38500000	39000000	6	0.043	A	0.048	A	AA
chr1	39000000	39500000	4	0.053	A	0.05	A	AA
chr1	39500000	40000000	11	0.053	A	0.051	A	AA
chr1	40000000	40500000	9	0.052	A	0.051	A	AA
chr1	40500000	41000000	7	0.052	A	0.05	A	AA
chr1	41000000	41500000	5	0.048	A	0.049	A	AA
chr1	41500000	42000000	2	0.048	A	0.048	A	AA
chr1	42000000	42500000	8	0.048	A	0.048	A	AA
chr1	42500000	43000000	12	0.05	A	0.049	A	AA
chr1	43000000	43500000	12	0.052	A	0.05	A	AA
chr1	43500000	44000000	11	0.052	A	0.05	A	AA
chr1	44000000	44500000	6	0.049	A	0.049	A	AA
chr1	44500000	45000000	11	0.052	A	0.05	A	AA
chr1	45000000	45500000	8	0.049	A	0.05	A	AA
chr1	45500000	46000000	10	0.052	A	0.051	A	AA
chr1	46000000	46500000	12	0.054	A	0.052	A	AA
chr1	46500000	47000000	10	0.05	A	0.048	A	AA
chr1	47000000	47500000	9	0.039	A	0.025	A	AA
chr1	47500000	48000000	1	-0.042	B	-0.046	B	BB
chr1	48000000	48500000	2	-0.056	B	-0.054	B	BB
chr1	48500000	49000000	2	-0.055	B	-0.054	B	BB
chr1	49000000	49500000	1	-0.057	B	-0.054	B	BB
chr1	49500000	50000000	1	-0.056	B	-0.053	B	BB
chr1	50000000	50500000	4	-0.056	B	-0.054	B	BB
chr1	50500000	51000000	2	-0.042	B	-0.043	B	BB
chr1	51500000	52000000	4	0.049	A	0.048	A	AA
chr1	52000000	52500000	8	0.054	A	0.052	A	AA
chr1	52500000	53000000	8	0.054	A	0.052	A	AA
chr1	53000000	53500000	8	0.054	A	0.052	A	AA
chr1	53500000	54000000	6	0.054	A	0.052	A	AA
chr1	54000000	54500000	8	0.053	A	0.051	A	AA
chr1	54500000	55000000	11	0.053	A	0.05	A	AA
chr1	55500000	56000000	0	-0.049	B	-0.044	B	BB
chr1	56000000	56500000	2	-0.05	B	-0.05	B	BB
chr1	56500000	57000000	7	-0.052	B	-0.053	B	BB
chr1	57000000	57500000	1	-0.055	B	-0.052	B	BB
chr1	57500000	58000000	1	-0.055	B	-0.053	B	BB
chr1	58000000	58500000	2	-0.054	B	-0.052	B	BB
chr1	59500000	60000000	4	-0.034	B	-0.043	B	BB
chr1	60000000	60500000	1	-0.053	B	-0.051	B	BB
chr1	60500000	61000000	1	-0.051	B	-0.051	B	BB
chr1	61000000	61500000	1	-0.017	B	-0.014	B	BB
chr1	62500000	63000000	3	-0.035	B	-0.024	B	BB
chr1	63000000	63500000	3	-0.039	B	-0.041	B	BB
chr1	65000000	65500000	4	-0.04	B	-0.046	B	BB
chr1	65500000	66000000	2	-0.05	B	-0.051	B	BB
chr1	66000000	66500000	1	-0.049	B	-0.051	B	BB
chr1	66500000	67000000	6	-0.039	B	-0.046	B	BB
chr1	67500000	68000000	2	-0.014	B	-0.027	B	BB
chr1	68000000	68500000	4	-0.043	B	-0.05	B	BB
chr1	68500000	69000000	0	-0.053	B	-0.053	B	BB
chr1	69000000	69500000	0	-0.053	B	-0.054	B	BB
chr1	69500000	70000000	1	-0.054	B	-0.053	B	BB
chr1	70000000	70500000	6	-0.048	B	-0.052	B	BB
chr1	70500000	71000000	1	-0.052	B	-0.052	B	BB
chr1	71000000	71500000	3	-0.051	B	-0.052	B	BB
chr1	71500000	72000000	1	-0.051	B	-0.052	B	BB
chr1	72000000	72500000	1	-0.05	B	-0.052	B	BB
chr1	72500000	73000000	0	-0.054	B	-0.052	B	BB
chr1	73000000	73500000	0	-0.052	B	-0.052	B	BB
chr1	73500000	74000000	0	-0.052	B	-0.052	B	BB
chr1	74000000	74500000	5	-0.053	B	-0.052	B	BB
chr1	74500000	75000000	6	-0.052	B	-0.052	B	BB
chr1	75000000	75500000	2	-0.053	B	-0.053	B	BB
chr1	75500000	76000000	5	-0.053	B	-0.052	B	BB
chr1	76000000	76500000	1	-0.053	B	-0.053	B	BB
chr1	76500000	77000000	2	-0.054	B	-0.053	B	BB
chr1	77000000	77500000	3	-0.051	B	-0.052	B	BB
chr1	78000000	78500000	3	-0.036	B	-0.05	B	BB
chr1	78500000	79000000	4	-0.048	B	-0.052	B	BB
chr1	79000000	79500000	1	-0.05	B	-0.053	B	BB
chr1	79500000	80000000	0	-0.052	B	-0.053	B	BB
chr1	80000000	80500000	0	-0.052	B	-0.053	B	BB
chr1	80500000	81000000	0	-0.051	B	-0.053	B	BB
chr1	81000000	81500000	1	-0.051	B	-0.053	B	BB
chr1	81500000	82000000	1	-0.05	B	-0.053	B	BB
chr1	82000000	82500000	0	-0.053	B	-0.052	B	BB
chr1	82500000	83000000	0	-0.051	B	-0.053	B	BB
chr1	83000000	83500000	0	-0.053	B	-0.053	B	BB
chr1	83500000	84000000	1	-0.053	B	-0.052	B	BB
chr1	84000000	84500000	5	-0.014	B	-0.041	B	BB
chr1	84500000	85000000	7	0.044	A	0.013	A	AA
chr1	85500000	86000000	4	-0.041	B	-0.047	B	BB
chr1	86000000	86500000	4	-0.046	B	-0.049	B	BB
chr1	87000000	87500000	3	-0.036	B	-0.047	B	BB
chr1	87500000	88000000	0	-0.048	B	-0.051	B	BB
chr1	88000000	88500000	0	-0.048	B	-0.051	B	BB
chr1	88500000	89000000	4	-0.04	B	-0.048	B	BB
chr1	89000000	89500000	7	-0.044	B	-0.05	B	BB
chr1	90000000	90500000	1	-0.049	B	-0.049	B	BB
chr1	90500000	91000000	2	-0.052	B	-0.049	B	BB
chr1	91000000	91500000	2	-0.048	B	-0.047	B	BB
chr1	92000000	92500000	8	-0.009	B	-0.014	B	BB
chr1	92500000	93000000	3	0.045	A	0.047	A	AA
chr1	93000000	93500000	5	0.054	A	0.052	A	AA
chr1	93500000	94000000	5	0.051	A	0.051	A	AA
chr1	94000000	94500000	3	0.054	A	0.05	A	AA
chr1	94500000	95000000	5	0.049	A	0.043	A	AA
chr1	95000000	95500000	4	-0.046	B	-0.048	B	BB
chr1	95500000	96000000	0	-0.052	B	-0.051	B	BB
chr1	96000000	96500000	0	-0.051	B	-0.051	B	BB
chr1	96500000	97000000	1	-0.047	B	-0.05	B	BB
chr1	97000000	97500000	1	-0.047	B	-0.051	B	BB
chr1	97500000	98000000	1	-0.049	B	-0.051	B	BB
chr1	98000000	98500000	0	-0.037	B	-0.048	B	BB
chr1	98500000	99000000	2	-0.048	B	-0.049	B	BB
chr1	99000000	99500000	2	-0.049	B	-0.051	B	BB
chr1	99500000	100000000	5	-0.005	B	-0.034	B	BB
chr1	100000000	100500000	9	0.002	A	-0.04	B	AB
chr1	100500000	101000000	6	-0.047	B	-0.05	B	BB
chr1	101000000	101500000	2	-0.042	B	-0.048	B	BB
chr1	101500000	102000000	1	-0.051	B	-0.05	B	BB
chr1	102000000	102500000	0	-0.05	B	-0.051	B	BB
chr1	102500000	103000000	1	-0.047	B	-0.05	B	BB
chr1	103000000	103500000	1	-0.05	B	-0.05	B	BB
chr1	103500000	104000000	6	-0.047	B	-0.049	B	BB
chr1	104000000	104500000	0	-0.048	B	-0.05	B	BB
chr1	104500000	105000000	0	-0.047	B	-0.05	B	BB
chr1	105000000	105500000	0	-0.047	B	-0.05	B	BB
chr1	105500000	106000000	0	-0.049	B	-0.05	B	BB
chr1	106000000	106500000	0	-0.046	B	-0.05	B	BB
chr1	106500000	107000000	0	-0.046	B	-0.049	B	BB
chr1	107000000	107500000	2	-0.043	B	-0.049	B	BB
chr1	107500000	108000000	1	-0.029	B	-0.042	B	BB
chr1	108000000	108500000	3	-0.03	B	-0.042	B	BB
chr1	108500000	109000000	10	0.038	A	0.037	A	AA
chr1	109000000	109500000	14	0.053	A	0.05	A	AA
chr1	109500000	110000000	14	0.053	A	0.051	A	AA
chr1	110000000	110500000	10	0.051	A	0.049	A	AA
chr1	110500000	111000000	5	0.037	A	0.044	A	AA
chr1	111000000	111500000	12	0.043	A	0.048	A	AA
chr1	111500000	112000000	7	0.049	A	0.049	A	AA
chr1	112000000	112500000	2	0.047	A	0.049	A	AA
chr1	112500000	113000000	9	0.053	A	0.051	A	AA
chr1	113000000	113500000	2	0.05	A	0.05	A	AA
chr1	113500000	114000000	9	0.047	A	0.049	A	AA
chr1	114000000	114500000	3	0.046	A	0.049	A	AA
chr1	114500000	115000000	8	0.047	A	0.05	A	AA
chr1	115000000	115500000	3	0.049	A	0.049	A	AA
chr1	115500000	116000000	4	0.05	A	0.049	A	AA
chr1	116000000	116500000	3	0.05	A	0.05	A	AA
chr1	116500000	117000000	4	0.05	A	0.05	A	AA
chr1	117000000	117500000	5	0.043	A	0.047	A	AA
chr1	117500000	118000000	5	0.036	A	0.041	A	AA
chr1	119000000	119500000	3	0.024	A	0.034	A	AA
chr1	119500000	120000000	7	0.048	A	0.048	A	AA
chr1	120000000	120500000	2	0.045	A	0.051	A	AA
chr1	120500000	121000000	2	0.041	A	0.048	A	AA
chr1	121500000	122000000	0	-0.014	B	-0.026	B	BB
chr1	124500000	125000000	0	-0.04	B	-0.045	B	BB
chr1	143000000	143500000	0	-0.027	B	-0.04	B	BB
chr1	143500000	144000000	2	-0.046	B	-0.051	B	BB
chr1	144000000	144500000	2	0.031	A	0.022	A	AA
chr1	144500000	145000000	2	0.026	A	0.033	A	AA
chr1	145000000	145500000	4	0.052	A	0.049	A	AA
chr1	145500000	146000000	16	0.051	A	0.051	A	AA
chr1	146000000	146500000	5	0.051	A	0.051	A	AA
chr1	146500000	147000000	1	0.034	A	0.042	A	AA
chr1	147000000	147500000	3	0.037	A	0.045	A	AA
chr1	147500000	148000000	5	0.045	A	0.047	A	AA
chr1	148000000	148500000	2	0.052	A	0.05	A	AA
chr1	148500000	149000000	3	0.044	A	0.051	A	AA
chr1	149000000	149500000	3	0.045	A	0.051	A	AA
chr1	149500000	150000000	19	0.051	A	0.049	A	AA
chr1	150000000	150500000	12	0.05	A	0.049	A	AA
chr1	150500000	151000000	15	0.05	A	0.048	A	AA
chr1	151000000	151500000	21	0.049	A	0.048	A	AA
chr1	151500000	152000000	14	0.049	A	0.048	A	AA
chr1	152000000	152500000	8	0.048	A	0.047	A	AA
chr1	152500000	153000000	26	0.048	A	0.047	A	AA
chr1	153000000	153500000	19	0.049	A	0.047	A	AA
chr1	153500000	154000000	24	0.05	A	0.048	A	AA
chr1	154000000	154500000	10	0.05	A	0.048	A	AA
chr1	154500000	155000000	13	0.05	A	0.048	A	AA
chr1	155000000	155500000	25	0.05	A	0.049	A	AA
chr1	155500000	156000000	10	0.051	A	0.05	A	AA
chr1	156000000	156500000	22	0.051	A	0.05	A	AA
chr1	156500000	157000000	20	0.048	A	0.044	A	AA
chr1	157000000	157500000	3	-0.048	B	-0.052	B	BB
chr1	157500000	158000000	7	-0.056	B	-0.053	B	BB
chr1	158000000	158500000	10	-0.054	B	-0.053	B	BB
chr1	158500000	159000000	13	-0.054	B	-0.053	B	BB
chr1	159000000	159500000	7	-0.053	B	-0.052	B	BB
chr1	159500000	160000000	13	-0.043	B	-0.049	B	BB
chr1	160000000	160500000	16	0.03	A	0.016	A	AA
chr1	160500000	161000000	11	0.032	A	0.029	A	AA
chr1	161000000	161500000	24	0.05	A	0.047	A	AA
chr1	161500000	162000000	10	0.041	A	0.033	A	AA
chr1	162000000	162500000	7	0.015	A	-0.004	B	AB
chr1	162500000	163000000	5	-0.036	B	-0.046	B	BB
chr1	163000000	163500000	3	-0.054	B	-0.053	B	BB
chr1	163500000	164000000	0	-0.055	B	-0.054	B	BB
chr1	164000000	164500000	0	-0.055	B	-0.054	B	BB
chr1	164500000	165000000	1	-0.051	B	-0.053	B	BB
chr1	165000000	165500000	2	-0.054	B	-0.054	B	BB
chr1	165500000	166000000	5	-0.05	B	-0.053	B	BB
chr1	166000000	166500000	1	-0.056	B	-0.054	B	BB
chr1	166500000	167000000	4	-0.055	B	-0.054	B	BB
chr1	167000000	167500000	5	-0.044	B	-0.049	B	BB
chr1	167500000	168000000	7	0.034	A	0.02	A	AA
chr1	168000000	168500000	5	0.031	A	0.017	A	AA
chr1	169000000	169500000	5	-0.03	B	-0.042	B	BB
chr1	169500000	170000000	8	-0.051	B	-0.052	B	BB
chr1	170000000	170500000	2	-0.055	B	-0.054	B	BB
chr1	170500000	171000000	3	-0.056	B	-0.054	B	BB
chr1	171000000	171500000	6	-0.054	B	-0.054	B	BB
chr1	172000000	172500000	3	0.006	A	0	B	AB
chr1	172500000	173000000	2	0.037	A	0.034	A	AA
chr1	173000000	173500000	3	0.037	A	0.037	A	AA
chr1	173500000	174000000	9	0.044	A	0.039	A	AA
chr1	174500000	175000000	2	-0.046	B	-0.041	B	BB
chr1	175000000	175500000	5	-0.051	B	-0.052	B	BB
chr1	175500000	176000000	2	-0.055	B	-0.054	B	BB
chr1	176000000	176500000	2	-0.056	B	-0.054	B	BB
chr1	176500000	177000000	2	-0.057	B	-0.054	B	BB
chr1	177000000	177500000	2	-0.056	B	-0.054	B	BB
chr1	177500000	178000000	1	-0.055	B	-0.054	B	BB
chr1	178000000	178500000	2	-0.032	B	-0.04	B	BB
chr1	178500000	179000000	3	-0.041	B	-0.046	B	BB
chr1	179000000	179500000	5	-0.046	B	-0.047	B	BB
chr1	179500000	180000000	7	-0.051	B	-0.05	B	BB
chr1	180500000	181000000	4	0.036	A	0.035	A	AA
chr1	181000000	181500000	4	0.023	A	0.031	A	AA
chr1	182000000	182500000	4	0.032	A	0.039	A	AA
chr1	182500000	183000000	7	0.04	A	0.045	A	AA
chr1	183000000	183500000	4	0.048	A	0.049	A	AA
chr1	185500000	186000000	1	-0.031	B	-0.043	B	BB
chr1	186000000	186500000	6	-0.038	B	-0.048	B	BB
chr1	186500000	187000000	2	-0.053	B	-0.052	B	BB
chr1	187000000	187500000	0	-0.056	B	-0.054	B	BB
chr1	187500000	188000000	0	-0.056	B	-0.054	B	BB
chr1	188000000	188500000	0	-0.056	B	-0.054	B	BB
chr1	188500000	189000000	0	-0.056	B	-0.054	B	BB
chr1	189000000	189500000	0	-0.056	B	-0.054	B	BB
chr1	189500000	190000000	0	-0.054	B	-0.054	B	BB
chr1	190000000	190500000	1	-0.056	B	-0.054	B	BB
chr1	190500000	191000000	0	-0.056	B	-0.053	B	BB
chr1	191000000	191500000	0	-0.055	B	-0.053	B	BB
chr1	191500000	192000000	0	-0.056	B	-0.053	B	BB
chr1	192000000	192500000	2	-0.056	B	-0.053	B	BB
chr1	192500000	193000000	4	-0.051	B	-0.051	B	BB
chr1	193000000	193500000	5	-0.052	B	-0.051	B	BB
chr1	193500000	194000000	0	-0.056	B	-0.053	B	BB
chr1	194000000	194500000	0	-0.056	B	-0.053	B	BB
chr1	194500000	195000000	0	-0.056	B	-0.053	B	BB
chr1	195000000	195500000	0	-0.055	B	-0.053	B	BB
chr1	195500000	196000000	0	-0.056	B	-0.053	B	BB
chr1	196000000	196500000	1	-0.057	B	-0.054	B	BB
chr1	196500000	197000000	8	-0.057	B	-0.054	B	BB
chr1	197000000	197500000	5	-0.057	B	-0.054	B	BB
chr1	197500000	198000000	3	-0.054	B	-0.053	B	BB
chr1	198000000	198500000	1	-0.049	B	-0.051	B	BB
chr1	198500000	199000000	2	-0.054	B	-0.053	B	BB
chr1	199000000	199500000	0	-0.057	B	-0.054	B	BB
chr1	199500000	200000000	0	-0.051	B	-0.051	B	BB
chr1	200000000	200500000	2	0.001	A	-0.041	B	AB
chr1	200500000	201000000	6	0.053	A	0.045	A	AA
chr1	201000000	201500000	11	0.057	A	0.053	A	AA
chr1	201500000	202000000	7	0.057	A	0.054	A	AA
chr1	202000000	202500000	8	0.057	A	0.054	A	AA
chr1	202500000	203000000	7	0.057	A	0.054	A	AA
chr1	203000000	203500000	11	0.057	A	0.053	A	AA
chr1	203500000	204000000	6	0.057	A	0.054	A	AA
chr1	204000000	204500000	8	0.057	A	0.054	A	AA
chr1	204500000	205000000	3	0.056	A	0.053	A	AA
chr1	205000000	205500000	9	0.057	A	0.054	A	AA
chr1	205500000	206000000	10	0.057	A	0.054	A	AA
chr1	206000000	206500000	7	0.038	A	0.054	A	AA
chr1	206500000	207000000	11	0.056	A	0.054	A	AA
chr1	207000000	207500000	8	0.046	A	0.052	A	AA
chr1	208000000	208500000	1	-0.052	B	-0.049	B	BB
chr1	208500000	209000000	0	-0.053	B	-0.052	B	BB
chr1	209000000	209500000	0	-0.023	B	-0.019	B	BB
chr1	209500000	210000000	9	-0.024	B	-0.022	B	BB
chr1	210000000	210500000	3	-0.052	B	-0.052	B	BB
chr1	210500000	211000000	3	-0.054	B	-0.052	B	BB
chr1	211000000	211500000	6	-0.053	B	-0.052	B	BB
chr1	211500000	212000000	4	-0.004	B	-0.025	B	BB
chr1	212500000	213000000	9	-0.023	B	-0.041	B	BB
chr1	213000000	213500000	2	-0.054	B	-0.053	B	BB
chr1	213500000	214000000	1	-0.054	B	-0.053	B	BB
chr1	214000000	214500000	3	-0.047	B	-0.05	B	BB
chr1	214500000	215000000	2	-0.052	B	-0.05	B	BB
chr1	215000000	215500000	1	-0.052	B	-0.053	B	BB
chr1	215500000	216000000	2	-0.053	B	-0.053	B	BB
chr1	216000000	216500000	1	-0.055	B	-0.053	B	BB
chr1	216500000	217000000	1	-0.055	B	-0.053	B	BB
chr1	217000000	217500000	2	-0.054	B	-0.053	B	BB
chr1	217500000	218000000	2	-0.055	B	-0.053	B	BB
chr1	218000000	218500000	2	-0.053	B	-0.053	B	BB
chr1	218500000	219000000	0	-0.053	B	-0.052	B	BB
chr1	219000000	219500000	1	-0.055	B	-0.053	B	BB
chr1	219500000	220000000	3	-0.054	B	-0.052	B	BB
chr1	220000000	220500000	4	-0.042	B	-0.048	B	BB
chr1	220500000	221000000	5	-0.052	B	-0.052	B	BB
chr1	221000000	221500000	0	-0.055	B	-0.053	B	BB
chr1	221500000	222000000	1	-0.049	B	-0.051	B	BB
chr1	222000000	222500000	0	-0.054	B	-0.052	B	BB
chr1	222500000	223000000	7	-0.028	B	-0.044	B	BB
chr1	223500000	224000000	3	0.044	A	0.037	A	AA
chr1	224000000	224500000	6	0.047	A	0.044	A	AA
chr1	224500000	225000000	2	-0.03	B	-0.025	B	BB
chr1	225000000	225500000	3	-0.035	B	-0.017	B	BB
chr1	225500000	226000000	9	0.052	A	0.05	A	AA
chr1	226000000	226500000	5	0.054	A	0.052	A	AA
chr1	226500000	227000000	5	0.053	A	0.052	A	AA
chr1	227000000	227500000	1	0.049	A	0.052	A	AA
chr1	227500000	228000000	5	0.051	A	0.052	A	AA
chr1	228000000	228500000	14	0.054	A	0.053	A	AA
chr1	228500000	229000000	1	0.052	A	0.052	A	AA
chr1	229000000	229500000	6	0.052	A	0.052	A	AA
chr1	229500000	230000000	4	0.047	A	0.051	A	AA
chr1	230000000	230500000	2	0.046	A	0.05	A	AA
chr1	230500000	231000000	6	0.043	A	0.05	A	AA
chr1	231000000	231500000	9	0.041	A	0.047	A	AA
chr1	233500000	234000000	2	-0.041	B	-0.039	B	BB
chr1	234500000	235000000	1	0.041	A	0.048	A	AA
chr1	235000000	235500000	7	0.051	A	0.047	A	AA
chr1	235500000	236000000	4	0.028	A	0.016	A	AA
chr1	236000000	236500000	4	-0.044	B	-0.043	B	BB
chr1	236500000	237000000	5	-0.053	B	-0.051	B	BB
chr1	237000000	237500000	2	-0.054	B	-0.052	B	BB
chr1	237500000	238000000	3	-0.053	B	-0.052	B	BB
chr1	238000000	238500000	0	-0.052	B	-0.052	B	BB
chr1	238500000	239000000	0	-0.053	B	-0.053	B	BB
chr1	239000000	239500000	1	-0.053	B	-0.052	B	BB
chr1	239500000	240000000	1	-0.052	B	-0.051	B	BB
chr1	240000000	240500000	2	-0.052	B	-0.051	B	BB
chr1	240500000	241000000	2	-0.051	B	-0.051	B	BB
chr1	241000000	241500000	2	-0.052	B	-0.052	B	BB
chr1	241500000	242000000	8	-0.049	B	-0.05	B	BB
chr1	242000000	242500000	1	-0.05	B	-0.052	B	BB
chr1	242500000	243000000	1	-0.052	B	-0.052	B	BB
chr1	243000000	243500000	3	-0.05	B	-0.052	B	BB
chr1	243500000	244000000	2	-0.053	B	-0.053	B	BB
chr1	244000000	244500000	4	-0.043	B	-0.05	B	BB
chr1	244500000	245000000	6	-0.043	B	-0.047	B	BB
chr1	245000000	245500000	2	-0.049	B	-0.051	B	BB
chr1	245500000	246000000	2	-0.053	B	-0.051	B	BB
chr1	246000000	246500000	1	-0.046	B	-0.049	B	BB
chr1	247000000	247500000	8	-0.046	B	-0.048	B	BB
chr1	247500000	248000000	19	-0.052	B	-0.051	B	BB
chr1	248000000	248500000	18	-0.051	B	-0.05	B	BB
chr1	248500000	248956422	13	-0.048	B	-0.05	B	BB
chr2	0	500000	4	-0.032	B	-0.031	B	BB
chr2	500000	1000000	2	-0.052	B	-0.05	B	BB
chr2	1000000	1500000	2	-0.052	B	-0.05	B	BB
chr2	1500000	2000000	3	-0.047	B	-0.048	B	BB
chr2	2000000	2500000	1	-0.052	B	-0.049	B	BB
chr2	2500000	3000000	0	-0.05	B	-0.05	B	BB
chr2	3000000	3500000	3	-0.048	B	-0.046	B	BB
chr2	3500000	4000000	7	-0.049	B	-0.048	B	BB
chr2	4000000	4500000	0	-0.052	B	-0.05	B	BB
chr2	4500000	5000000	0	-0.053	B	-0.05	B	BB
chr2	5000000	5500000	0	-0.053	B	-0.05	B	BB
chr2	5500000	6000000	1	-0.052	B	-0.05	B	BB
chr2	6000000	6500000	0	-0.052	B	-0.05	B	BB
chr2	6500000	7000000	3	-0.052	B	-0.049	B	BB
chr2	7000000	7500000	1	-0.052	B	-0.05	B	BB
chr2	7500000	8000000	0	-0.052	B	-0.05	B	BB
chr2	8000000	8500000	0	-0.053	B	-0.05	B	BB
chr2	8500000	9000000	3	-0.046	B	-0.045	B	BB
chr2	9000000	9500000	6	0.044	A	0.041	A	AA
chr2	9500000	10000000	4	0.052	A	0.05	A	AA
chr2	10000000	10500000	7	0.053	A	0.051	A	AA
chr2	10500000	11000000	4	0.053	A	0.051	A	AA
chr2	11000000	11500000	5	0.053	A	0.05	A	AA
chr2	11500000	12000000	3	0.051	A	0.048	A	AA
chr2	12000000	12500000	0	0.041	A	0.034	A	AA
chr2	13000000	13500000	0	-0.052	B	-0.05	B	BB
chr2	13500000	14000000	0	-0.051	B	-0.05	B	BB
chr2	14000000	14500000	0	-0.048	B	-0.049	B	BB
chr2	14500000	15000000	1	-0.036	B	-0.045	B	BB
chr2	15000000	15500000	1	-0.045	B	-0.047	B	BB
chr2	15500000	16000000	3	-0.049	B	-0.049	B	BB
chr2	16000000	16500000	0	-0.052	B	-0.049	B	BB
chr2	16500000	17000000	1	-0.052	B	-0.05	B	BB
chr2	17000000	17500000	0	-0.052	B	-0.05	B	BB
chr2	17500000	18000000	6	-0.017	B	-0.028	B	BB
chr2	18000000	18500000	1	-0.03	B	-0.044	B	BB
chr2	18500000	19000000	3	-0.003	B	-0.021	B	BB
chr2	19500000	20000000	3	0.046	A	0.043	A	AA
chr2	20000000	20500000	5	0.05	A	0.046	A	AA
chr2	20500000	21000000	3	-0.042	B	-0.041	B	BB
chr2	21000000	21500000	2	-0.052	B	-0.05	B	BB
chr2	21500000	22000000	0	-0.052	B	-0.05	B	BB
chr2	22000000	22500000	0	-0.052	B	-0.05	B	BB
chr2	22500000	23000000	0	-0.052	B	-0.05	B	BB
chr2	23000000	23500000	1	-0.05	B	-0.05	B	BB
chr2	23500000	24000000	3	-0.002	B	-0.005	B	BB
chr2	24000000	24500000	12	0.039	A	0.042	A	AA
chr2	24500000	25000000	5	0.045	A	0.047	A	AA
chr2	25000000	25500000	4	0.051	A	0.049	A	AA
chr2	25500000	26000000	3	0.052	A	0.05	A	AA
chr2	26000000	26500000	8	0.052	A	0.05	A	AA
chr2	26500000	27000000	8	0.052	A	0.049	A	AA
chr2	27000000	27500000	29	0.051	A	0.049	A	AA
chr2	27500000	28000000	10	0.052	A	0.05	A	AA
chr2	28000000	28500000	3	0.051	A	0.049	A	AA
chr2	28500000	29000000	6	0.052	A	0.049	A	AA
chr2	29000000	29500000	4	0.048	A	0.049	A	AA
chr2	29500000	30000000	1	0.041	A	0.047	A	AA
chr2	30000000	30500000	3	0.046	A	0.048	A	AA
chr2	30500000	31000000	3	0.046	A	0.048	A	AA
chr2	31000000	31500000	4	0.045	A	0.048	A	AA
chr2	32000000	32500000	7	0.05	A	0.049	A	AA
chr2	33000000	33500000	2	-0.04	B	-0.037	B	BB
chr2	33500000	34000000	2	-0.051	B	-0.05	B	BB
chr2	34000000	34500000	0	-0.052	B	-0.05	B	BB
chr2	34500000	35000000	0	-0.052	B	-0.049	B	BB
chr2	35000000	35500000	0	-0.052	B	-0.049	B	BB
chr2	35500000	36000000	0	-0.052	B	-0.05	B	BB
chr2	36000000	36500000	1	-0.05	B	-0.049	B	BB
chr2	36500000	37000000	5	0.009	A	0	B	AB
chr2	37000000	37500000	9	0.05	A	0.048	A	AA
chr2	37500000	38000000	2	0.051	A	0.049	A	AA
chr2	38000000	38500000	3	0.052	A	0.05	A	AA
chr2	38500000	39000000	8	0.051	A	0.049	A	AA
chr2	39000000	39500000	3	0.046	A	0.043	A	AA
chr2	39500000	40000000	2	-0.025	B	-0.037	B	BB
chr2	40000000	40500000	1	-0.047	B	-0.049	B	BB
chr2	40500000	41000000	1	-0.051	B	-0.05	B	BB
chr2	41000000	41500000	0	-0.052	B	-0.05	B	BB
chr2	41500000	42000000	1	-0.049	B	-0.049	B	BB
chr2	42500000	43000000	3	0.049	A	0.048	A	AA
chr2	43000000	43500000	2	0.052	A	0.049	A	AA
chr2	43500000	44000000	7	0.051	A	0.05	A	AA
chr2	44000000	44500000	4	0.049	A	0.049	A	AA
chr2	44500000	45000000	2	0.042	A	0.048	A	AA
chr2	45000000	45500000	2	0.047	A	0.049	A	AA
chr2	45500000	46000000	2	0.045	A	0.048	A	AA
chr2	46000000	46500000	4	0.046	A	0.048	A	AA
chr2	46500000	47000000	7	0.049	A	0.049	A	AA
chr2	47000000	47500000	6	0.048	A	0.047	A	AA
chr2	47500000	48000000	4	0.007	A	-0.008	B	AB
chr2	48000000	48500000	2	-0.038	B	-0.045	B	BB
chr2	48500000	49000000	7	-0.05	B	-0.05	B	BB
chr2	49000000	49500000	1	-0.05	B	-0.049	B	BB
chr2	49500000	50000000	1	-0.05	B	-0.049	B	BB
chr2	50000000	50500000	1	-0.051	B	-0.05	B	BB
chr2	50500000	51000000	1	-0.049	B	-0.05	B	BB
chr2	51000000	51500000	1	-0.051	B	-0.05	B	BB
chr2	51500000	52000000	0	-0.05	B	-0.049	B	BB
chr2	52000000	52500000	0	-0.05	B	-0.049	B	BB
chr2	52500000	53000000	0	-0.051	B	-0.05	B	BB
chr2	53000000	53500000	0	-0.049	B	-0.05	B	BB
chr2	53500000	54000000	7	0.009	A	-0.032	B	AB
chr2	54500000	55000000	3	0.048	A	0.047	A	AA
chr2	55000000	55500000	5	0.05	A	0.047	A	AA
chr2	55500000	56000000	4	0.016	A	0.004	A	AA
chr2	56000000	56500000	1	-0.049	B	-0.05	B	BB
chr2	56500000	57000000	0	-0.05	B	-0.05	B	BB
chr2	57000000	57500000	0	-0.051	B	-0.05	B	BB
chr2	57500000	58000000	1	-0.05	B	-0.05	B	BB
chr2	58000000	58500000	2	-0.047	B	-0.05	B	BB
chr2	58500000	59000000	0	-0.048	B	-0.05	B	BB
chr2	59000000	59500000	0	-0.05	B	-0.05	B	BB
chr2	59500000	60000000	0	-0.05	B	-0.05	B	BB
chr2	60000000	60500000	1	-0.046	B	-0.049	B	BB
chr2	61000000	61500000	6	0.051	A	0.049	A	AA
chr2	61500000	62000000	4	0.051	A	0.05	A	AA
chr2	62000000	62500000	2	0.046	A	0.049	A	AA
chr2	62500000	63000000	2	0.039	A	0.049	A	AA
chr2	63500000	64000000	4	0.044	A	0.049	A	AA
chr2	64000000	64500000	3	0.052	A	0.05	A	AA
chr2	64500000	65000000	3	0.052	A	0.05	A	AA
chr2	65000000	65500000	5	0.052	A	0.05	A	AA
chr2	65500000	66000000	0	0.045	A	0.048	A	AA
chr2	66000000	66500000	1	0.032	A	0.045	A	AA
chr2	66500000	67000000	1	0.042	A	0.048	A	AA
chr2	67000000	67500000	1	0.045	A	0.049	A	AA
chr2	67500000	68000000	0	0.046	A	0.048	A	AA
chr2	68000000	68500000	9	0.052	A	0.05	A	AA
chr2	68500000	69000000	6	0.051	A	0.049	A	AA
chr2	69000000	69500000	4	0.052	A	0.05	A	AA
chr2	69500000	70000000	6	0.053	A	0.05	A	AA
chr2	70000000	70500000	7	0.053	A	0.05	A	AA
chr2	70500000	71000000	10	0.052	A	0.05	A	AA
chr2	71000000	71500000	6	0.053	A	0.05	A	AA
chr2	71500000	72000000	1	0.05	A	0.05	A	AA
chr2	72000000	72500000	2	0.046	A	0.049	A	AA
chr2	72500000	73000000	4	0.052	A	0.05	A	AA
chr2	73000000	73500000	9	0.052	A	0.05	A	AA
chr2	73500000	74000000	9	0.053	A	0.051	A	AA
chr2	74000000	74500000	19	0.053	A	0.051	A	AA
chr2	74500000	75000000	12	0.052	A	0.049	A	AA
chr2	75500000	76000000	3	-0.034	B	-0.045	B	BB
chr2	76000000	76500000	0	-0.048	B	-0.049	B	BB
chr2	76500000	77000000	1	-0.047	B	-0.048	B	BB
chr2	77000000	77500000	1	-0.047	B	-0.049	B	BB
chr2	77500000	78000000	1	-0.048	B	-0.048	B	BB
chr2	78000000	78500000	0	-0.048	B	-0.048	B	BB
chr2	78500000	79000000	0	-0.047	B	-0.048	B	BB
chr2	79000000	79500000	5	-0.047	B	-0.047	B	BB
chr2	79500000	80000000	1	-0.048	B	-0.047	B	BB
chr2	80000000	80500000	2	-0.047	B	-0.048	B	BB
chr2	80500000	81000000	1	-0.048	B	-0.048	B	BB
chr2	81000000	81500000	0	-0.048	B	-0.049	B	BB
chr2	81500000	82000000	0	-0.048	B	-0.049	B	BB
chr2	82000000	82500000	0	-0.051	B	-0.05	B	BB
chr2	82500000	83000000	0	-0.049	B	-0.05	B	BB
chr2	83000000	83500000	0	-0.049	B	-0.05	B	BB
chr2	83500000	84000000	0	-0.049	B	-0.049	B	BB
chr2	84000000	84500000	1	-0.046	B	-0.048	B	BB
chr2	84500000	85000000	4	-0.038	B	-0.041	B	BB
chr2	85000000	85500000	7	0.05	A	0.048	A	AA
chr2	85500000	86000000	12	0.052	A	0.05	A	AA
chr2	86000000	86500000	6	0.052	A	0.05	A	AA
chr2	86500000	87000000	7	0.05	A	0.049	A	AA
chr2	87000000	87500000	2	0.039	A	0.048	A	AA
chr2	87500000	88000000	2	0.032	A	0.045	A	AA
chr2	88000000	88500000	5	0.013	A	-0.021	B	AB
chr2	88500000	89000000	3	-0.032	B	-0.043	B	BB
chr2	89000000	89500000	0	-0.05	B	-0.048	B	BB
chr2	89500000	90000000	0	-0.047	B	-0.046	B	BB
chr2	90000000	90500000	0	-0.047	B	-0.047	B	BB
chr2	94000000	94500000	0	0.015	A	0.002	A	AA
chr2	94500000	95000000	3	0.042	A	0.034	A	AA
chr2	95000000	95500000	9	0.053	A	0.05	A	AA
chr2	95500000	96000000	2	0.052	A	0.05	A	AA
chr2	96000000	96500000	11	0.052	A	0.05	A	AA
chr2	96500000	97000000	11	0.052	A	0.05	A	AA
chr2	97000000	97500000	3	0.052	A	0.05	A	AA
chr2	97500000	98000000	6	0.053	A	0.05	A	AA
chr2	98000000	98500000	3	0.053	A	0.05	A	AA
chr2	98500000	99000000	6	0.053	A	0.05	A	AA
chr2	99000000	99500000	12	0.052	A	0.05	A	AA
chr2	99500000	100000000	1	0.048	A	0.03	A	AA
chr2	100000000	100500000	4	0.042	A	0.012	A	AA
chr2	100500000	101000000	2	0.053	A	0.05	A	AA
chr2	101000000	101500000	6	0.053	A	0.05	A	AA
chr2	101500000	102000000	2	0.053	A	0.049	A	AA
chr2	102000000	102500000	7	0.019	A	-0.01	B	AB
chr2	102500000	103000000	4	-0.044	B	-0.048	B	BB
chr2	103000000	103500000	1	-0.049	B	-0.048	B	BB
chr2	103500000	104000000	0	-0.048	B	-0.049	B	BB
chr2	104000000	104500000	0	-0.048	B	-0.048	B	BB
chr2	104500000	105000000	1	-0.047	B	-0.049	B	BB
chr2	106000000	106500000	4	-0.038	B	-0.049	B	BB
chr2	106500000	107000000	2	-0.048	B	-0.048	B	BB
chr2	107000000	107500000	0	-0.049	B	-0.049	B	BB
chr2	107500000	108000000	2	-0.051	B	-0.049	B	BB
chr2	108000000	108500000	5	-0.046	B	-0.047	B	BB
chr2	108500000	109000000	5	0.052	A	0.049	A	AA
chr2	109000000	109500000	1	0.052	A	0.05	A	AA
chr2	109500000	110000000	6	0.052	A	0.05	A	AA
chr2	110000000	110500000	5	0.052	A	0.05	A	AA
chr2	110500000	111000000	3	0.05	A	0.049	A	AA
chr2	111000000	111500000	2	0.038	A	0.049	A	AA
chr2	111500000	112000000	2	0.044	A	0.05	A	AA
chr2	112000000	112500000	7	0.052	A	0.05	A	AA
chr2	112500000	113000000	10	0.052	A	0.05	A	AA
chr2	113000000	113500000	9	0.052	A	0.05	A	AA
chr2	114000000	114500000	1	-0.051	B	-0.049	B	BB
chr2	114500000	115000000	1	-0.05	B	-0.049	B	BB
chr2	115000000	115500000	1	-0.049	B	-0.049	B	BB
chr2	115500000	116000000	1	-0.05	B	-0.049	B	BB
chr2	116000000	116500000	0	-0.049	B	-0.048	B	BB
chr2	116500000	117000000	0	-0.05	B	-0.049	B	BB
chr2	117000000	117500000	0	-0.05	B	-0.049	B	BB
chr2	117500000	118000000	2	-0.047	B	-0.048	B	BB
chr2	118000000	118500000	2	0.038	A	0.02	A	AA
chr2	118500000	119000000	2	0.039	A	0.014	A	AA
chr2	119000000	119500000	6	0.048	A	0.047	A	AA
chr2	119500000	120000000	4	0.051	A	0.05	A	AA
chr2	120000000	120500000	4	0.051	A	0.05	A	AA
chr2	120500000	121000000	1	0.051	A	0.05	A	AA
chr2	121000000	121500000	2	0.051	A	0.05	A	AA
chr2	121500000	122000000	3	0.018	A	0.021	A	AA
chr2	122000000	122500000	0	-0.051	B	-0.048	B	BB
chr2	122500000	123000000	0	-0.05	B	-0.048	B	BB
chr2	123000000	123500000	0	-0.05	B	-0.049	B	BB
chr2	123500000	124000000	0	-0.049	B	-0.048	B	BB
chr2	124000000	124500000	1	-0.05	B	-0.048	B	BB
chr2	124500000	125000000	1	-0.049	B	-0.048	B	BB
chr2	125000000	125500000	0	-0.049	B	-0.049	B	BB
chr2	125500000	126000000	0	-0.048	B	-0.049	B	BB
chr2	126000000	126500000	0	-0.05	B	-0.048	B	BB
chr2	126500000	127000000	2	-0.047	B	-0.048	B	BB
chr2	127000000	127500000	6	0.042	A	0.044	A	AA
chr2	127500000	128000000	9	0.05	A	0.049	A	AA
chr2	128000000	128500000	3	0.045	A	0.048	A	AA
chr2	128500000	129000000	0	0.023	A	0.038	A	AA
chr2	129000000	129500000	0	0.002	A	0.032	A	AA
chr2	130000000	130500000	9	0.033	A	0.043	A	AA
chr2	130500000	131000000	9	0.044	A	0.046	A	AA
chr2	131000000	131500000	8	0.039	A	0.04	A	AA
chr2	132500000	133000000	3	-0.013	B	-0.036	B	BB
chr2	133000000	133500000	1	-0.019	B	-0.01	B	BB
chr2	133500000	134000000	1	0.006	A	0.013	A	AA
chr2	134000000	134500000	2	0.026	A	0.038	A	AA
chr2	134500000	135000000	4	0.024	A	0.018	A	AA
chr2	135000000	135500000	3	0.029	A	0.043	A	AA
chr2	135500000	136000000	6	0.023	A	0.031	A	AA
chr2	136000000	136500000	1	-0.05	B	-0.05	B	BB
chr2	136500000	137000000	1	-0.052	B	-0.05	B	BB
chr2	137000000	137500000	1	-0.048	B	-0.049	B	BB
chr2	137500000	138000000	2	-0.052	B	-0.05	B	BB
chr2	138000000	138500000	1	-0.005	B	-0.034	B	BB
chr2	138500000	139000000	2	-0.046	B	-0.048	B	BB
chr2	139000000	139500000	0	-0.053	B	-0.05	B	BB
chr2	139500000	140000000	0	-0.052	B	-0.05	B	BB
chr2	140000000	140500000	1	-0.051	B	-0.05	B	BB
chr2	140500000	141000000	1	-0.051	B	-0.05	B	BB
chr2	141000000	141500000	1	-0.052	B	-0.05	B	BB
chr2	141500000	142000000	1	-0.052	B	-0.05	B	BB
chr2	142000000	142500000	1	-0.048	B	-0.05	B	BB
chr2	142500000	143000000	1	-0.036	B	-0.048	B	BB
chr2	143000000	143500000	2	-0.044	B	-0.049	B	BB
chr2	144000000	144500000	2	0.032	A	0.016	A	AA
chr2	144500000	145000000	1	0.026	A	0.016	A	AA
chr2	145500000	146000000	0	-0.033	B	-0.045	B	BB
chr2	146000000	146500000	0	-0.041	B	-0.048	B	BB
chr2	147000000	147500000	0	0.026	A	0.033	A	AA
chr2	147500000	148000000	2	0.039	A	0.043	A	AA
chr2	148000000	148500000	2	0.013	A	0.041	A	AA
chr2	148500000	149000000	3	0.045	A	0.047	A	AA
chr2	149000000	149500000	3	0.043	A	0.048	A	AA
chr2	149500000	150000000	1	0.044	A	0.048	A	AA
chr2	150000000	150500000	1	0.045	A	0.048	A	AA
chr2	150500000	151000000	1	0.044	A	0.048	A	AA
chr2	151000000	151500000	5	0.043	A	0.048	A	AA
chr2	151500000	152000000	5	0.041	A	0.047	A	AA
chr2	152000000	152500000	3	0.042	A	0.045	A	AA
chr2	152500000	153000000	3	-0.04	B	-0.04	B	BB
chr2	153000000	153500000	1	-0.053	B	-0.05	B	BB
chr2	153500000	154000000	1	-0.052	B	-0.05	B	BB
chr2	154000000	154500000	1	-0.053	B	-0.05	B	BB
chr2	154500000	155000000	1	-0.053	B	-0.05	B	BB
chr2	155000000	155500000	0	-0.053	B	-0.05	B	BB
chr2	155500000	156000000	0	-0.053	B	-0.05	B	BB
chr2	156000000	156500000	2	-0.041	B	-0.047	B	BB
chr2	156500000	157000000	1	-0.046	B	-0.049	B	BB
chr2	157000000	157500000	3	-0.05	B	-0.05	B	BB
chr2	157500000	158000000	3	-0.046	B	-0.049	B	BB
chr2	158000000	158500000	3	-0.032	B	-0.045	B	BB
chr2	158500000	159000000	3	0.045	A	0.045	A	AA
chr2	159000000	159500000	3	0.05	A	0.049	A	AA
chr2	159500000	160000000	6	0.05	A	0.049	A	AA
chr2	160000000	160500000	3	0.049	A	0.049	A	AA
chr2	160500000	161000000	0	0.048	A	0.048	A	AA
chr2	161500000	162000000	2	-0.052	B	-0.05	B	BB
chr2	162000000	162500000	6	-0.038	B	-0.043	B	BB
chr2	162500000	163000000	1	-0.052	B	-0.05	B	BB
chr2	163000000	163500000	0	-0.051	B	-0.05	B	BB
chr2	163500000	164000000	1	-0.038	B	-0.045	B	BB
chr2	164000000	164500000	1	-0.053	B	-0.05	B	BB
chr2	164500000	165000000	3	-0.014	B	-0.031	B	BB
chr2	165000000	165500000	3	-0.052	B	-0.05	B	BB
chr2	165500000	166000000	4	-0.05	B	-0.05	B	BB
chr2	166000000	166500000	3	-0.052	B	-0.05	B	BB
chr2	166500000	167000000	1	-0.053	B	-0.05	B	BB
chr2	167000000	167500000	1	-0.053	B	-0.051	B	BB
chr2	167500000	168000000	2	-0.053	B	-0.05	B	BB
chr2	168000000	168500000	2	0.034	A	0.036	A	AA
chr2	168500000	169000000	5	0.043	A	0.047	A	AA
chr2	169000000	169500000	5	0.048	A	0.049	A	AA
chr2	169500000	170000000	11	0.051	A	0.049	A	AA
chr2	170000000	170500000	2	0.05	A	0.049	A	AA
chr2	170500000	171000000	6	0.05	A	0.049	A	AA
chr2	171000000	171500000	3	0.05	A	0.049	A	AA
chr2	171500000	172000000	5	0.051	A	0.049	A	AA
chr2	172000000	172500000	4	0.05	A	0.049	A	AA
chr2	172500000	173000000	3	0.051	A	0.049	A	AA
chr2	173000000	173500000	3	0.051	A	0.049	A	AA
chr2	173500000	174000000	1	0.05	A	0.049	A	AA
chr2	174000000	174500000	5	0.05	A	0.049	A	AA
chr2	175000000	175500000	3	-0.042	B	-0.043	B	BB
chr2	175500000	176000000	1	-0.05	B	-0.048	B	BB
chr2	176500000	177000000	0	-0.046	B	-0.047	B	BB
chr2	177500000	178000000	5	-0.048	B	-0.045	B	BB
chr2	178000000	178500000	8	-0.029	B	-0.04	B	BB
chr2	178500000	179000000	3	-0.051	B	-0.05	B	BB
chr2	179000000	179500000	3	-0.051	B	-0.049	B	BB
chr2	179500000	180000000	2	-0.048	B	-0.049	B	BB
chr2	180500000	181000000	1	0.04	A	0.03	A	AA
chr2	181000000	181500000	2	-0.026	B	-0.033	B	BB
chr2	182000000	182500000	2	-0.05	B	-0.049	B	BB
chr2	182500000	183000000	4	-0.043	B	-0.046	B	BB
chr2	183000000	183500000	3	-0.049	B	-0.047	B	BB
chr2	183500000	184000000	0	-0.052	B	-0.05	B	BB
chr2	184000000	184500000	0	-0.051	B	-0.05	B	BB
chr2	184500000	185000000	1	-0.05	B	-0.05	B	BB
chr2	185000000	185500000	0	-0.05	B	-0.049	B	BB
chr2	185500000	186000000	1	-0.051	B	-0.05	B	BB
chr2	186000000	186500000	1	-0.049	B	-0.048	B	BB
chr2	186500000	187000000	4	-0.041	B	-0.046	B	BB
chr2	187000000	187500000	2	-0.051	B	-0.05	B	BB
chr2	187500000	188000000	1	-0.05	B	-0.049	B	BB
chr2	188000000	188500000	1	-0.052	B	-0.05	B	BB
chr2	188500000	189000000	3	-0.05	B	-0.049	B	BB
chr2	189000000	189500000	3	-0.036	B	-0.04	B	BB
chr2	189500000	190000000	7	0.041	A	0.029	A	AA
chr2	190000000	190500000	5	0.05	A	0.047	A	AA
chr2	190500000	191000000	5	0.051	A	0.049	A	AA
chr2	191000000	191500000	3	0.045	A	0.044	A	AA
chr2	191500000	192000000	3	-0.016	B	-0.015	B	BB
chr2	192000000	192500000	1	-0.049	B	-0.048	B	BB
chr2	192500000	193000000	0	-0.05	B	-0.049	B	BB
chr2	193000000	193500000	0	-0.049	B	-0.049	B	BB
chr2	193500000	194000000	0	-0.05	B	-0.049	B	BB
chr2	194000000	194500000	0	-0.05	B	-0.049	B	BB
chr2	194500000	195000000	0	-0.05	B	-0.05	B	BB
chr2	195000000	195500000	0	-0.049	B	-0.049	B	BB
chr2	195500000	196000000	2	-0.042	B	-0.044	B	BB
chr2	196000000	196500000	3	-0.039	B	-0.044	B	BB
chr2	196500000	197000000	6	-0.042	B	-0.046	B	BB
chr2	197000000	197500000	5	-0.043	B	-0.047	B	BB
chr2	197500000	198000000	8	-0.05	B	-0.049	B	BB
chr2	198000000	198500000	1	-0.051	B	-0.05	B	BB
chr2	198500000	199000000	1	-0.051	B	-0.049	B	BB
chr2	199000000	199500000	1	-0.05	B	-0.049	B	BB
chr2	199500000	200000000	4	-0.046	B	-0.046	B	BB
chr2	200000000	200500000	3	0.034	A	0.031	A	AA
chr2	200500000	201000000	9	0.051	A	0.049	A	AA
chr2	201000000	201500000	9	0.053	A	0.051	A	AA
chr2	201500000	202000000	5	0.053	A	0.05	A	AA
chr2	202000000	202500000	5	0.053	A	0.05	A	AA
chr2	202500000	203000000	5	0.051	A	0.05	A	AA
chr2	203000000	203500000	5	0.048	A	0.046	A	AA
chr2	204000000	204500000	0	-0.047	B	-0.048	B	BB
chr2	204500000	205000000	1	-0.048	B	-0.049	B	BB
chr2	205000000	205500000	1	-0.05	B	-0.049	B	BB
chr2	205500000	206000000	3	-0.035	B	-0.043	B	BB
chr2	206000000	206500000	6	0.039	A	0.005	A	AA
chr2	206500000	207000000	6	0.043	A	0.013	A	AA
chr2	207000000	207500000	1	0.05	A	0.046	A	AA
chr2	207500000	208000000	5	0.049	A	0.043	A	AA
chr2	208500000	209000000	1	-0.05	B	-0.049	B	BB
chr2	209000000	209500000	1	-0.048	B	-0.048	B	BB
chr2	209500000	210000000	2	-0.048	B	-0.047	B	BB
chr2	210000000	210500000	6	-0.045	B	-0.047	B	BB
chr2	210500000	211000000	1	-0.05	B	-0.049	B	BB
chr2	211000000	211500000	1	-0.046	B	-0.048	B	BB
chr2	211500000	212000000	1	-0.049	B	-0.048	B	BB
chr2	212000000	212500000	1	-0.049	B	-0.048	B	BB
chr2	212500000	213000000	2	-0.015	B	-0.029	B	BB
chr2	213000000	213500000	2	-0.033	B	-0.037	B	BB
chr2	213500000	214000000	1	-0.048	B	-0.048	B	BB
chr2	214000000	214500000	2	-0.04	B	-0.045	B	BB
chr2	214500000	215000000	3	-0.019	B	-0.035	B	BB
chr2	215000000	215500000	3	0.042	A	0.035	A	AA
chr2	215500000	216000000	2	0.049	A	0.045	A	AA
chr2	216000000	216500000	7	0.053	A	0.05	A	AA
chr2	216500000	217000000	4	0.053	A	0.051	A	AA
chr2	217000000	217500000	1	0.052	A	0.05	A	AA
chr2	217500000	218000000	2	0.053	A	0.05	A	AA
chr2	218000000	218500000	14	0.053	A	0.05	A	AA
chr2	218500000	219000000	15	0.053	A	0.05	A	AA
chr2	219000000	219500000	23	0.052	A	0.051	A	AA
chr2	219500000	220000000	8	0.051	A	0.05	A	AA
chr2	220000000	220500000	0	0.048	A	0.05	A	AA
chr2	220500000	221000000	0	0.038	A	0.048	A	AA
chr2	221000000	221500000	1	0.004	A	0.038	A	AA
chr2	222500000	223000000	4	0.047	A	0.049	A	AA
chr2	223000000	223500000	1	0.048	A	0.049	A	AA
chr2	223500000	224000000	5	0.051	A	0.049	A	AA
chr2	224000000	224500000	3	0.034	A	0.041	A	AA
chr2	225000000	225500000	2	-0.047	B	-0.046	B	BB
chr2	225500000	226000000	1	-0.038	B	-0.041	B	BB
chr2	226500000	227000000	2	0.01	A	0.005	A	AA
chr2	227000000	227500000	6	-0.035	B	-0.038	B	BB
chr2	227500000	228000000	14	-0.032	B	-0.039	B	BB
chr2	228000000	228500000	1	-0.05	B	-0.049	B	BB
chr2	228500000	229000000	1	-0.049	B	-0.049	B	BB
chr2	229000000	229500000	2	-0.046	B	-0.045	B	BB
chr2	230000000	230500000	6	0.048	A	0.044	A	AA
chr2	230500000	231000000	5	0.051	A	0.049	A	AA
chr2	231000000	231500000	7	0.053	A	0.05	A	AA
chr2	231500000	232000000	7	0.053	A	0.05	A	AA
chr2	232000000	232500000	5	0.053	A	0.05	A	AA
chr2	232500000	233000000	10	0.053	A	0.05	A	AA
chr2	233000000	233500000	7	0.053	A	0.05	A	AA
chr2	233500000	234000000	13	0.053	A	0.049	A	AA
chr2	234000000	234500000	3	0.053	A	0.05	A	AA
chr2	234500000	235000000	1	0.053	A	0.05	A	AA
chr2	235000000	235500000	2	0.051	A	0.049	A	AA
chr2	235500000	236000000	1	0.051	A	0.049	A	AA
chr2	236000000	236500000	4	0.05	A	0.048	A	AA
chr2	236500000	237000000	2	0.052	A	0.049	A	AA
chr2	237000000	237500000	3	0.052	A	0.049	A	AA
chr2	237500000	238000000	8	0.053	A	0.05	A	AA
chr2	238000000	238500000	11	0.053	A	0.05	A	AA
chr2	238500000	239000000	1	0.052	A	0.049	A	AA
chr2	239000000	239500000	1	0.051	A	0.049	A	AA
chr2	239500000	240000000	1	0.046	A	0.048	A	AA
chr2	240000000	240500000	7	0.052	A	0.049	A	AA
chr2	240500000	241000000	12	0.052	A	0.049	A	AA
chr2	241000000	241500000	9	0.052	A	0.049	A	AA
chr2	241500000	242000000	12	0.052	A	0.05	A	AA
chr2	242000000	242193529	0	0.051	A	0.049	A	AA
chr3	0	500000	1	-0.052	B	-0.051	B	BB
chr3	500000	1000000	0	-0.055	B	-0.054	B	BB
chr3	1000000	1500000	1	-0.054	B	-0.054	B	BB
chr3	1500000	2000000	0	-0.053	B	-0.054	B	BB
chr3	2000000	2500000	1	-0.054	B	-0.054	B	BB
chr3	2500000	3000000	1	-0.054	B	-0.054	B	BB
chr3	3000000	3500000	4	-0.054	B	-0.054	B	BB
chr3	3500000	4000000	2	-0.056	B	-0.055	B	BB
chr3	4000000	4500000	3	-0.048	B	-0.052	B	BB
chr3	4500000	5000000	2	0.023	A	0.025	A	AA
chr3	5000000	5500000	2	-0.035	B	-0.036	B	BB
chr3	5500000	6000000	0	-0.056	B	-0.055	B	BB
chr3	6000000	6500000	0	-0.056	B	-0.055	B	BB
chr3	6500000	7000000	1	-0.055	B	-0.055	B	BB
chr3	7000000	7500000	1	-0.057	B	-0.055	B	BB
chr3	7500000	8000000	1	-0.057	B	-0.055	B	BB
chr3	8000000	8500000	0	-0.056	B	-0.055	B	BB
chr3	8500000	9000000	6	0.016	A	0.036	A	AA
chr3	9000000	9500000	4	0.059	A	0.056	A	AA
chr3	9500000	10000000	18	0.061	A	0.057	A	AA
chr3	10000000	10500000	11	0.06	A	0.057	A	AA
chr3	10500000	11000000	3	0.06	A	0.056	A	AA
chr3	11000000	11500000	3	0.059	A	0.057	A	AA
chr3	11500000	12000000	3	0.059	A	0.056	A	AA
chr3	12000000	12500000	4	0.059	A	0.056	A	AA
chr3	12500000	13000000	8	0.06	A	0.056	A	AA
chr3	13000000	13500000	3	0.059	A	0.056	A	AA
chr3	13500000	14000000	3	0.06	A	0.056	A	AA
chr3	14000000	14500000	7	0.06	A	0.057	A	AA
chr3	14500000	15000000	5	0.059	A	0.057	A	AA
chr3	15000000	15500000	8	0.061	A	0.057	A	AA
chr3	16000000	16500000	4	0.016	A	0.031	A	AA
chr3	16500000	17000000	3	-0.059	B	-0.056	B	BB
chr3	17000000	17500000	2	-0.055	B	-0.052	B	BB
chr3	17500000	18000000	1	-0.041	B	-0.049	B	BB
chr3	18000000	18500000	2	-0.058	B	-0.054	B	BB
chr3	18500000	19000000	0	-0.059	B	-0.056	B	BB
chr3	19000000	19500000	1	-0.057	B	-0.054	B	BB
chr3	19500000	20000000	4	-0.056	B	-0.055	B	BB
chr3	20000000	20500000	3	-0.055	B	-0.055	B	BB
chr3	20500000	21000000	0	-0.058	B	-0.055	B	BB
chr3	21000000	21500000	1	-0.058	B	-0.055	B	BB
chr3	21500000	22000000	1	-0.057	B	-0.055	B	BB
chr3	22000000	22500000	1	-0.057	B	-0.055	B	BB
chr3	22500000	23000000	0	-0.058	B	-0.056	B	BB
chr3	23000000	23500000	1	-0.05	B	-0.037	B	BB
chr3	23500000	24000000	5	0.04	A	0.034	A	AA
chr3	24000000	24500000	1	0.018	A	0.026	A	AA
chr3	24500000	25000000	0	-0.049	B	-0.047	B	BB
chr3	25000000	25500000	1	-0.056	B	-0.055	B	BB
chr3	25500000	26000000	4	-0.055	B	-0.055	B	BB
chr3	26000000	26500000	0	-0.056	B	-0.054	B	BB
chr3	26500000	27000000	1	-0.055	B	-0.054	B	BB
chr3	27000000	27500000	2	-0.055	B	-0.054	B	BB
chr3	27500000	28000000	1	-0.056	B	-0.053	B	BB
chr3	28000000	28500000	4	-0.059	B	-0.056	B	BB
chr3	28500000	29000000	3	-0.059	B	-0.056	B	BB
chr3	29000000	29500000	2	-0.055	B	-0.054	B	BB
chr3	29500000	30000000	2	-0.056	B	-0.055	B	BB
chr3	30000000	30500000	1	0.014	A	0.024	A	AA
chr3	30500000	31000000	2	0.012	A	0.026	A	AA
chr3	31000000	31500000	0	0.035	A	0.039	A	AA
chr3	31500000	32000000	3	0.055	A	0.055	A	AA
chr3	32000000	32500000	5	0.057	A	0.055	A	AA
chr3	32500000	33000000	6	0.059	A	0.056	A	AA
chr3	33000000	33500000	7	0.054	A	0.053	A	AA
chr3	33500000	34000000	2	0.015	A	-0.005	B	AB
chr3	34000000	34500000	0	-0.058	B	-0.056	B	BB
chr3	34500000	35000000	0	-0.056	B	-0.055	B	BB
chr3	35000000	35500000	0	-0.058	B	-0.055	B	BB
chr3	35500000	36000000	1	-0.058	B	-0.056	B	BB
chr3	36000000	36500000	1	-0.056	B	-0.055	B	BB
chr3	36500000	37000000	5	-0.047	B	-0.044	B	BB
chr3	37000000	37500000	4	0.053	A	0.051	A	AA
chr3	38000000	38500000	11	0.053	A	0.053	A	AA
chr3	39500000	40000000	2	0.011	A	0.005	A	AA
chr3	40500000	41000000	2	0.049	A	0.049	A	AA
chr3	41000000	41500000	2	0.048	A	0.048	A	AA
chr3	41500000	42000000	1	0.045	A	0.05	A	AA
chr3	42000000	42500000	4	0.056	A	0.054	A	AA
chr3	42500000	43000000	16	0.056	A	0.055	A	AA
chr3	43000000	43500000	5	0.055	A	0.054	A	AA
chr3	43500000	44000000	2	0.053	A	0.053	A	AA
chr3	44000000	44500000	4	0.052	A	0.053	A	AA
chr3	44500000	45000000	13	0.055	A	0.053	A	AA
chr3	45000000	45500000	5	0.055	A	0.053	A	AA
chr3	45500000	46000000	8	0.056	A	0.053	A	AA
chr3	46000000	46500000	8	0.056	A	0.053	A	AA
chr3	46500000	47000000	16	0.056	A	0.053	A	AA
chr3	47000000	47500000	7	0.056	A	0.053	A	AA
chr3	47500000	48000000	5	0.056	A	0.053	A	AA
chr3	48000000	48500000	13	0.055	A	0.052	A	AA
chr3	48500000	49000000	15	0.056	A	0.052	A	AA
chr3	49000000	49500000	21	0.056	A	0.052	A	AA
chr3	49500000	50000000	16	0.055	A	0.053	A	AA
chr3	50000000	50500000	21	0.055	A	0.053	A	AA
chr3	50500000	51000000	6	0.052	A	0.05	A	AA
chr3	51000000	51500000	4	0.052	A	0.051	A	AA
chr3	51500000	52000000	18	0.057	A	0.053	A	AA
chr3	52000000	52500000	16	0.057	A	0.054	A	AA
chr3	52500000	53000000	17	0.058	A	0.055	A	AA
chr3	53000000	53500000	7	0.055	A	0.054	A	AA
chr3	53500000	54000000	5	0.018	A	0.03	A	AA
chr3	54000000	54500000	1	-0.051	B	-0.052	B	BB
chr3	54500000	55000000	2	-0.05	B	-0.053	B	BB
chr3	55000000	55500000	2	-0.044	B	-0.055	B	BB
chr3	55500000	56000000	1	-0.035	B	-0.052	B	BB
chr3	56000000	56500000	1	-0.049	B	-0.054	B	BB
chr3	56500000	57000000	3	0.049	A	0.051	A	AA
chr3	57000000	57500000	7	0.054	A	0.054	A	AA
chr3	57500000	58000000	5	0.058	A	0.055	A	AA
chr3	58000000	58500000	8	0.058	A	0.055	A	AA
chr3	58500000	59000000	5	0.047	A	0.049	A	AA
chr3	59000000	59500000	1	0.043	A	0.045	A	AA
chr3	59500000	60000000	1	0.037	A	0.037	A	AA
chr3	60000000	60500000	1	-0.045	B	-0.048	B	BB
chr3	60500000	61000000	1	-0.038	B	-0.044	B	BB
chr3	61000000	61500000	1	-0.006	B	-0.033	B	BB
chr3	62000000	62500000	4	-0.029	B	-0.037	B	BB
chr3	62500000	63000000	1	-0.043	B	-0.053	B	BB
chr3	63000000	63500000	1	-0.053	B	-0.055	B	BB
chr3	63500000	64000000	6	-0.011	B	0.01	A	BA
chr3	64500000	65000000	1	-0.057	B	-0.056	B	BB
chr3	65000000	65500000	1	-0.057	B	-0.056	B	BB
chr3	65500000	66000000	1	-0.006	B	-0.012	B	BB
chr3	66000000	66500000	3	0.005	A	-0.02	B	AB
chr3	66500000	67000000	2	-0.054	B	-0.055	B	BB
chr3	67000000	67500000	2	-0.057	B	-0.056	B	BB
chr3	67500000	68000000	1	-0.055	B	-0.056	B	BB
chr3	68000000	68500000	1	-0.059	B	-0.056	B	BB
chr3	68500000	69000000	3	-0.058	B	-0.056	B	BB
chr3	70000000	70500000	1	-0.053	B	-0.053	B	BB
chr3	70500000	71000000	1	-0.037	B	-0.047	B	BB
chr3	71000000	71500000	1	0.051	A	0.052	A	AA
chr3	71500000	72000000	4	0.045	A	0.047	A	AA
chr3	72000000	72500000	1	0.056	A	0.053	A	AA
chr3	72500000	73000000	3	0.054	A	0.047	A	AA
chr3	73000000	73500000	3	-0.052	B	-0.055	B	BB
chr3	73500000	74000000	1	-0.055	B	-0.055	B	BB
chr3	74000000	74500000	1	-0.057	B	-0.056	B	BB
chr3	74500000	75000000	1	-0.058	B	-0.056	B	BB
chr3	75000000	75500000	0	-0.054	B	-0.055	B	BB
chr3	75500000	76000000	3	-0.058	B	-0.055	B	BB
chr3	76000000	76500000	1	-0.058	B	-0.055	B	BB
chr3	76500000	77000000	1	-0.058	B	-0.055	B	BB
chr3	77000000	77500000	1	-0.057	B	-0.056	B	BB
chr3	77500000	78000000	1	-0.058	B	-0.056	B	BB
chr3	78000000	78500000	0	-0.058	B	-0.056	B	BB
chr3	78500000	79000000	1	-0.024	B	-0.044	B	BB
chr3	79000000	79500000	1	-0.053	B	-0.054	B	BB
chr3	79500000	80000000	1	-0.055	B	-0.055	B	BB
chr3	80000000	80500000	0	-0.054	B	-0.056	B	BB
chr3	80500000	81000000	0	-0.056	B	-0.056	B	BB
chr3	81000000	81500000	1	-0.056	B	-0.055	B	BB
chr3	81500000	82000000	1	-0.047	B	-0.053	B	BB
chr3	82000000	82500000	0	-0.055	B	-0.055	B	BB
chr3	82500000	83000000	0	-0.058	B	-0.056	B	BB
chr3	83000000	83500000	0	-0.056	B	-0.056	B	BB
chr3	83500000	84000000	0	-0.051	B	-0.055	B	BB
chr3	84000000	84500000	0	-0.055	B	-0.055	B	BB
chr3	84500000	85000000	1	-0.058	B	-0.056	B	BB
chr3	85000000	85500000	1	-0.052	B	-0.055	B	BB
chr3	85500000	86000000	1	-0.057	B	-0.055	B	BB
chr3	86000000	86500000	1	-0.057	B	-0.056	B	BB
chr3	86500000	87000000	1	-0.05	B	-0.052	B	BB
chr3	87000000	87500000	2	-0.039	B	-0.048	B	BB
chr3	87500000	88000000	1	-0.055	B	-0.055	B	BB
chr3	88000000	88500000	4	-0.045	B	-0.052	B	BB
chr3	88500000	89000000	0	-0.033	B	-0.051	B	BB
chr3	89000000	89500000	1	-0.051	B	-0.054	B	BB
chr3	89500000	90000000	0	-0.05	B	-0.055	B	BB
chr3	90000000	90500000	0	-0.051	B	-0.053	B	BB
chr3	90500000	91000000	0	-0.045	B	-0.055	B	BB
chr3	91000000	91500000	0	-0.054	B	-0.055	B	BB
chr3	93500000	94000000	2	-0.045	B	-0.052	B	BB
chr3	94000000	94500000	4	-0.045	B	-0.049	B	BB
chr3	94500000	95000000	0	-0.051	B	-0.055	B	BB
chr3	95000000	95500000	0	-0.057	B	-0.056	B	BB
chr3	95500000	96000000	0	-0.056	B	-0.056	B	BB
chr3	96000000	96500000	0	-0.057	B	-0.056	B	BB
chr3	96500000	97000000	2	-0.056	B	-0.055	B	BB
chr3	97000000	97500000	1	-0.055	B	-0.056	B	BB
chr3	97500000	98000000	5	-0.046	B	-0.051	B	BB
chr3	98000000	98500000	12	-0.04	B	-0.052	B	BB
chr3	98500000	99000000	5	0.042	A	0.038	A	AA
chr3	99000000	99500000	0	0.045	A	0.045	A	AA
chr3	99500000	100000000	3	0.058	A	0.055	A	AA
chr3	100000000	100500000	7	0.06	A	0.057	A	AA
chr3	100500000	101000000	4	0.06	A	0.057	A	AA
chr3	101000000	101500000	2	0.059	A	0.057	A	AA
chr3	101500000	102000000	8	0.059	A	0.055	A	AA
chr3	102000000	102500000	1	0.015	A	0.027	A	AA
chr3	102500000	103000000	0	-0.057	B	-0.056	B	BB
chr3	103000000	103500000	0	-0.059	B	-0.056	B	BB
chr3	103500000	104000000	0	-0.058	B	-0.057	B	BB
chr3	104000000	104500000	0	-0.058	B	-0.056	B	BB
chr3	104500000	105000000	0	-0.055	B	-0.056	B	BB
chr3	105000000	105500000	1	-0.03	B	-0.052	B	BB
chr3	105500000	106000000	2	0.02	A	0.001	A	AA
chr3	106500000	107000000	0	-0.041	B	-0.052	B	BB
chr3	107500000	108000000	1	0.045	A	0.042	A	AA
chr3	108000000	108500000	4	0.035	A	0.023	A	AA
chr3	108500000	109000000	7	-0.056	B	-0.056	B	BB
chr3	109000000	109500000	4	-0.059	B	-0.057	B	BB
chr3	109500000	110000000	0	-0.059	B	-0.057	B	BB
chr3	110000000	110500000	0	-0.058	B	-0.057	B	BB
chr3	110500000	111000000	0	-0.058	B	-0.057	B	BB
chr3	111000000	111500000	2	-0.059	B	-0.056	B	BB
chr3	112000000	112500000	7	0.047	A	0.051	A	AA
chr3	112500000	113000000	6	0.054	A	0.054	A	AA
chr3	113000000	113500000	5	0.054	A	0.053	A	AA
chr3	113500000	114000000	8	0.051	A	0.049	A	AA
chr3	114000000	114500000	6	-0.052	B	-0.055	B	BB
chr3	114500000	115000000	1	-0.058	B	-0.057	B	BB
chr3	115000000	115500000	1	-0.057	B	-0.057	B	BB
chr3	115500000	116000000	2	-0.056	B	-0.055	B	BB
chr3	116000000	116500000	1	-0.058	B	-0.057	B	BB
chr3	116500000	117000000	1	-0.056	B	-0.057	B	BB
chr3	117000000	117500000	1	-0.058	B	-0.057	B	BB
chr3	117500000	118000000	0	-0.054	B	-0.056	B	BB
chr3	118000000	118500000	0	-0.053	B	-0.056	B	BB
chr3	118500000	119000000	1	-0.052	B	-0.055	B	BB
chr3	119500000	120000000	9	0.03	A	0.037	A	AA
chr3	120000000	120500000	4	0.041	A	0.044	A	AA
chr3	120500000	121000000	5	-0.043	B	-0.051	B	BB
chr3	121000000	121500000	2	-0.054	B	-0.054	B	BB
chr3	121500000	122000000	9	0.048	A	0.049	A	AA
chr3	122000000	122500000	8	0.05	A	0.051	A	AA
chr3	122500000	123000000	8	0.054	A	0.053	A	AA
chr3	123000000	123500000	5	0.054	A	0.053	A	AA
chr3	123500000	124000000	4	0.053	A	0.051	A	AA
chr3	124000000	124500000	1	0.045	A	0.049	A	AA
chr3	124500000	125000000	5	0.051	A	0.051	A	AA
chr3	125000000	125500000	4	0.053	A	0.052	A	AA
chr3	125500000	126000000	4	0.053	A	0.051	A	AA
chr3	126000000	126500000	6	0.053	A	0.051	A	AA
chr3	126500000	127000000	8	0.053	A	0.051	A	AA
chr3	127000000	127500000	2	0.052	A	0.05	A	AA
chr3	127500000	128000000	6	0.054	A	0.052	A	AA
chr3	128000000	128500000	5	0.054	A	0.053	A	AA
chr3	128500000	129000000	4	0.055	A	0.053	A	AA
chr3	129000000	129500000	13	0.055	A	0.053	A	AA
chr3	129500000	130000000	6	0.053	A	0.053	A	AA
chr3	131500000	132000000	2	-0.021	B	-0.022	B	BB
chr3	132500000	133000000	6	-0.02	B	-0.035	B	BB
chr3	133000000	133500000	2	-0.051	B	-0.054	B	BB
chr3	133500000	134000000	7	0.023	A	0.03	A	AA
chr3	134000000	134500000	5	0.046	A	0.045	A	AA
chr3	134500000	135000000	3	-0.056	B	-0.055	B	BB
chr3	135000000	135500000	1	-0.056	B	-0.056	B	BB
chr3	135500000	136000000	1	-0.056	B	-0.056	B	BB
chr3	136500000	137000000	4	0.032	A	0.042	A	AA
chr3	137000000	137500000	1	-0.056	B	-0.055	B	BB
chr3	137500000	138000000	2	-0.058	B	-0.056	B	BB
chr3	138500000	139000000	5	0.051	A	0.05	A	AA
chr3	139500000	140000000	3	-0.002	B	-0.005	B	BB
chr3	140000000	140500000	1	-0.012	B	-0.017	B	BB
chr3	140500000	141000000	3	-0.005	B	-0.016	B	BB
chr3	141000000	141500000	4	0.046	A	0.05	A	AA
chr3	141500000	142000000	5	0.054	A	0.054	A	AA
chr3	142000000	142500000	4	0.054	A	0.054	A	AA
chr3	142500000	143000000	6	0.052	A	0.052	A	AA
chr3	143000000	143500000	3	0.011	A	0.009	A	AA
chr3	143500000	144000000	2	-0.034	B	-0.043	B	BB
chr3	144000000	144500000	1	-0.056	B	-0.056	B	BB
chr3	144500000	145000000	0	-0.058	B	-0.056	B	BB
chr3	145000000	145500000	0	-0.058	B	-0.056	B	BB
chr3	145500000	146000000	0	-0.056	B	-0.056	B	BB
chr3	146000000	146500000	3	-0.054	B	-0.053	B	BB
chr3	146500000	147000000	2	-0.056	B	-0.055	B	BB
chr3	147000000	147500000	2	-0.058	B	-0.056	B	BB
chr3	147500000	148000000	1	-0.057	B	-0.055	B	BB
chr3	148000000	148500000	0	-0.058	B	-0.055	B	BB
chr3	148500000	149000000	4	-0.059	B	-0.055	B	BB
chr3	149500000	150000000	6	0.056	A	0.054	A	AA
chr3	150000000	150500000	2	0.056	A	0.055	A	AA
chr3	150500000	151000000	8	0.054	A	0.053	A	AA
chr3	151000000	151500000	7	0.05	A	0.048	A	AA
chr3	152000000	152500000	1	0.048	A	0.05	A	AA
chr3	152500000	153000000	1	-0.016	B	-0.009	B	BB
chr3	153000000	153500000	1	-0.018	B	-0.019	B	BB
chr3	153500000	154000000	0	-0.056	B	-0.055	B	BB
chr3	154000000	154500000	3	-0.042	B	-0.049	B	BB
chr3	154500000	155000000	0	-0.053	B	-0.054	B	BB
chr3	155000000	155500000	3	-0.044	B	-0.048	B	BB
chr3	155500000	156000000	5	-0.007	B	-0.036	B	BB
chr3	156000000	156500000	1	-0.051	B	-0.054	B	BB
chr3	157000000	157500000	4	-0.042	B	-0.047	B	BB
chr3	157500000	158000000	2	-0.055	B	-0.055	B	BB
chr3	158000000	158500000	2	-0.05	B	-0.05	B	BB
chr3	158500000	159000000	8	-0.025	B	-0.02	B	BB
chr3	159000000	159500000	2	-0.042	B	-0.04	B	BB
chr3	160500000	161000000	3	0.008	A	0.001	A	AA
chr3	161000000	161500000	5	-0.015	B	-0.016	B	BB
chr3	161500000	162000000	1	-0.055	B	-0.053	B	BB
chr3	162000000	162500000	0	-0.054	B	-0.054	B	BB
chr3	162500000	163000000	0	-0.057	B	-0.055	B	BB
chr3	163000000	163500000	0	-0.054	B	-0.054	B	BB
chr3	163500000	164000000	0	-0.054	B	-0.053	B	BB
chr3	164000000	164500000	0	-0.057	B	-0.054	B	BB
chr3	164500000	165000000	1	-0.056	B	-0.054	B	BB
chr3	165000000	165500000	2	-0.052	B	-0.051	B	BB
chr3	165500000	166000000	1	-0.051	B	-0.053	B	BB
chr3	166000000	166500000	0	-0.054	B	-0.053	B	BB
chr3	166500000	167000000	0	-0.056	B	-0.055	B	BB
chr3	167000000	167500000	3	-0.057	B	-0.053	B	BB
chr3	167500000	168000000	3	-0.054	B	-0.053	B	BB
chr3	168000000	168500000	1	-0.056	B	-0.054	B	BB
chr3	168500000	169000000	0	-0.058	B	-0.055	B	BB
chr3	169000000	169500000	1	-0.009	B	-0.025	B	BB
chr3	170000000	170500000	7	0.06	A	0.056	A	AA
chr3	170500000	171000000	5	0.06	A	0.057	A	AA
chr3	171000000	171500000	2	0.06	A	0.057	A	AA
chr3	171500000	172000000	2	0.059	A	0.057	A	AA
chr3	172000000	172500000	2	0.057	A	0.056	A	AA
chr3	172500000	173000000	4	-0.023	B	-0.02	B	BB
chr3	173000000	173500000	2	-0.055	B	-0.054	B	BB
chr3	173500000	174000000	1	-0.054	B	-0.054	B	BB
chr3	174000000	174500000	2	-0.055	B	-0.054	B	BB
chr3	174500000	175000000	1	-0.055	B	-0.053	B	BB
chr3	175000000	175500000	1	-0.051	B	-0.052	B	BB
chr3	175500000	176000000	1	-0.056	B	-0.055	B	BB
chr3	176000000	176500000	0	-0.055	B	-0.055	B	BB
chr3	176500000	177000000	0	-0.053	B	-0.053	B	BB
chr3	177000000	177500000	1	0.046	A	0.047	A	AA
chr3	178000000	178500000	2	-0.039	B	-0.028	B	BB
chr3	178500000	179000000	2	-0.053	B	-0.051	B	BB
chr3	179000000	179500000	6	-0.022	B	-0.01	B	BB
chr3	179500000	180000000	5	-0.039	B	-0.047	B	BB
chr3	180000000	180500000	1	-0.056	B	-0.055	B	BB
chr3	180500000	181000000	5	-0.052	B	-0.051	B	BB
chr3	181000000	181500000	0	-0.055	B	-0.055	B	BB
chr3	181500000	182000000	1	-0.028	B	-0.026	B	BB
chr3	182000000	182500000	0	0.041	A	0.045	A	AA
chr3	182500000	183000000	2	0.057	A	0.055	A	AA
chr3	183000000	183500000	5	0.061	A	0.057	A	AA
chr3	183500000	184000000	7	0.06	A	0.057	A	AA
chr3	184000000	184500000	21	0.058	A	0.056	A	AA
chr3	184500000	185000000	3	0.06	A	0.056	A	AA
chr3	185000000	185500000	5	0.06	A	0.056	A	AA
chr3	185500000	186000000	4	0.061	A	0.056	A	AA
chr3	186000000	186500000	2	0.06	A	0.056	A	AA
chr3	186500000	187000000	12	0.061	A	0.057	A	AA
chr3	187000000	187500000	5	0.06	A	0.057	A	AA
chr3	187500000	188000000	3	0.06	A	0.057	A	AA
chr3	188000000	188500000	1	0.06	A	0.057	A	AA
chr3	188500000	189000000	2	0.06	A	0.057	A	AA
chr3	189000000	189500000	1	0.059	A	0.057	A	AA
chr3	189500000	190000000	2	0.058	A	0.056	A	AA
chr3	190000000	190500000	4	0.04	A	0.049	A	AA
chr3	190500000	191000000	2	-0.037	B	-0.033	B	BB
chr3	191000000	191500000	4	-0.049	B	-0.046	B	BB
chr3	191500000	192000000	0	-0.054	B	-0.054	B	BB
chr3	192000000	192500000	1	-0.055	B	-0.054	B	BB
chr3	192500000	193000000	2	-0.049	B	-0.05	B	BB
chr3	193000000	193500000	3	-0.051	B	-0.05	B	BB
chr3	193500000	194000000	2	0.044	A	0.049	A	AA
chr3	194000000	194500000	5	0.058	A	0.056	A	AA
chr3	194500000	195000000	3	0.061	A	0.057	A	AA
chr3	195000000	195500000	2	0.061	A	0.057	A	AA
chr3	195500000	196000000	5	0.06	A	0.057	A	AA
chr3	196000000	196500000	10	0.06	A	0.056	A	AA
chr3	196500000	197000000	13	0.06	A	0.056	A	AA
chr3	197000000	197500000	2	0.06	A	0.056	A	AA
chr3	197500000	198000000	7	0.06	A	0.056	A	AA
chr3	198000000	198295559	1	0.054	A	0.055	A	AA
chr4	0	500000	6	0.004	A	0.014	A	AA
chr4	500000	1000000	13	0.057	A	0.053	A	AA
chr4	1000000	1500000	8	0.052	A	0.054	A	AA
chr4	1500000	2000000	8	0.054	A	0.054	A	AA
chr4	2000000	2500000	9	0.058	A	0.054	A	AA
chr4	2500000	3000000	8	0.058	A	0.055	A	AA
chr4	3000000	3500000	6	0.058	A	0.055	A	AA
chr4	3500000	4000000	3	0.053	A	0.055	A	AA
chr4	4000000	4500000	6	0.056	A	0.054	A	AA
chr4	5500000	6000000	5	0.051	A	0.051	A	AA
chr4	6000000	6500000	5	0.052	A	0.054	A	AA
chr4	6500000	7000000	9	0.061	A	0.055	A	AA
chr4	7000000	7500000	6	0.06	A	0.055	A	AA
chr4	7500000	8000000	3	0.062	A	0.055	A	AA
chr4	8000000	8500000	5	0.06	A	0.055	A	AA
chr4	8500000	9000000	3	0.026	A	0.023	A	AA
chr4	9000000	9500000	22	-0.042	B	-0.049	B	BB
chr4	9500000	10000000	2	-0.009	B	0.036	A	BA
chr4	10500000	11000000	1	-0.037	B	-0.046	B	BB
chr4	11000000	11500000	1	-0.042	B	-0.038	B	BB
chr4	11500000	12000000	0	-0.032	B	-0.032	B	BB
chr4	12000000	12500000	0	-0.056	B	-0.055	B	BB
chr4	12500000	13000000	0	-0.057	B	-0.054	B	BB
chr4	13000000	13500000	1	-0.054	B	-0.053	B	BB
chr4	15000000	15500000	3	0.053	A	0.054	A	AA
chr4	16000000	16500000	2	-0.032	B	-0.038	B	BB
chr4	16500000	17000000	1	-0.051	B	-0.054	B	BB
chr4	17000000	17500000	1	-0.051	B	-0.052	B	BB
chr4	17500000	18000000	8	0.005	A	-0.01	B	AB
chr4	18000000	18500000	1	-0.058	B	-0.053	B	BB
chr4	18500000	19000000	0	-0.055	B	-0.054	B	BB
chr4	19000000	19500000	0	-0.057	B	-0.053	B	BB
chr4	19500000	20000000	0	-0.041	B	-0.054	B	BB
chr4	20000000	20500000	1	-0.035	B	-0.05	B	BB
chr4	20500000	21000000	3	-0.02	B	-0.043	B	BB
chr4	21000000	21500000	1	-0.054	B	-0.054	B	BB
chr4	21500000	22000000	1	-0.059	B	-0.053	B	BB
chr4	22000000	22500000	1	-0.05	B	-0.05	B	BB
chr4	22500000	23000000	1	-0.045	B	-0.049	B	BB
chr4	23000000	23500000	0	-0.056	B	-0.053	B	BB
chr4	23500000	24000000	1	-0.054	B	-0.054	B	BB
chr4	24000000	24500000	0	-0.056	B	-0.051	B	BB
chr4	25500000	26000000	3	0.06	A	0.054	A	AA
chr4	26000000	26500000	2	0.059	A	0.056	A	AA
chr4	26500000	27000000	2	0.047	A	0.049	A	AA
chr4	27000000	27500000	1	-0.05	B	-0.05	B	BB
chr4	27500000	28000000	0	-0.053	B	-0.052	B	BB
chr4	28000000	28500000	0	-0.044	B	-0.049	B	BB
chr4	28500000	29000000	0	-0.049	B	-0.055	B	BB
chr4	29000000	29500000	0	-0.057	B	-0.054	B	BB
chr4	29500000	30000000	0	-0.054	B	-0.054	B	BB
chr4	30000000	30500000	0	-0.049	B	-0.052	B	BB
chr4	30500000	31000000	1	0.011	A	0.017	A	AA
chr4	31000000	31500000	1	-0.014	B	-0.037	B	BB
chr4	31500000	32000000	0	-0.045	B	-0.047	B	BB
chr4	32000000	32500000	0	-0.023	B	-0.024	B	BB
chr4	32500000	33000000	0	-0.052	B	-0.052	B	BB
chr4	33000000	33500000	0	-0.059	B	-0.052	B	BB
chr4	33500000	34000000	0	-0.042	B	-0.051	B	BB
chr4	34000000	34500000	0	-0.026	B	-0.045	B	BB
chr4	34500000	35000000	0	-0.055	B	-0.053	B	BB
chr4	35000000	35500000	0	-0.057	B	-0.053	B	BB
chr4	35500000	36000000	1	-0.043	B	-0.051	B	BB
chr4	36000000	36500000	2	0.002	A	-0.023	B	AB
chr4	36500000	37000000	0	-0.049	B	-0.052	B	BB
chr4	37000000	37500000	2	-0.053	B	-0.048	B	BB
chr4	38000000	38500000	1	0.062	A	0.056	A	AA
chr4	38500000	39000000	6	0.063	A	0.057	A	AA
chr4	39000000	39500000	8	0.062	A	0.057	A	AA
chr4	39500000	40000000	4	0.062	A	0.057	A	AA
chr4	40000000	40500000	4	0.062	A	0.057	A	AA
chr4	40500000	41000000	3	0.063	A	0.057	A	AA
chr4	41000000	41500000	3	0.062	A	0.057	A	AA
chr4	41500000	42000000	5	0.06	A	0.056	A	AA
chr4	42000000	42500000	4	-0.042	B	-0.037	B	BB
chr4	42500000	43000000	2	-0.052	B	-0.05	B	BB
chr4	43000000	43500000	1	-0.006	B	-0.046	B	BB
chr4	43500000	44000000	0	-0.047	B	-0.052	B	BB
chr4	44000000	44500000	1	-0.047	B	-0.05	B	BB
chr4	44500000	45000000	3	-0.04	B	-0.045	B	BB
chr4	45000000	45500000	0	-0.05	B	-0.051	B	BB
chr4	45500000	46000000	0	-0.049	B	-0.052	B	BB
chr4	46000000	46500000	2	-0.046	B	-0.049	B	BB
chr4	46500000	47000000	3	-0.048	B	-0.05	B	BB
chr4	47000000	47500000	3	-0.034	B	-0.044	B	BB
chr4	47500000	48000000	5	0.001	A	0.01	A	AA
chr4	48500000	49000000	4	0.054	A	0.055	A	AA
chr4	49000000	49500000	1	-0.044	B	-0.047	B	BB
chr4	49500000	50000000	0	0.013	A	-0.028	B	AB
chr4	51500000	52000000	2	0.017	A	0.05	A	AA
chr4	52000000	52500000	3	0.055	A	0.055	A	AA
chr4	52500000	53000000	4	0.06	A	0.056	A	AA
chr4	53000000	53500000	4	0.058	A	0.056	A	AA
chr4	53500000	54000000	2	0.061	A	0.056	A	AA
chr4	54000000	54500000	4	0.062	A	0.057	A	AA
chr4	54500000	55000000	1	0.063	A	0.057	A	AA
chr4	55000000	55500000	4	0.063	A	0.057	A	AA
chr4	55500000	56000000	6	0.062	A	0.056	A	AA
chr4	56000000	56500000	6	0.061	A	0.056	A	AA
chr4	56500000	57000000	8	0.061	A	0.056	A	AA
chr4	57000000	57500000	2	0.018	A	0.014	A	AA
chr4	57500000	58000000	0	-0.058	B	-0.055	B	BB
chr4	58000000	58500000	0	-0.06	B	-0.056	B	BB
chr4	58500000	59000000	0	-0.057	B	-0.056	B	BB
chr4	59000000	59500000	0	-0.054	B	-0.056	B	BB
chr4	59500000	60000000	0	-0.059	B	-0.056	B	BB
chr4	60000000	60500000	0	-0.052	B	-0.055	B	BB
chr4	60500000	61000000	0	-0.025	B	-0.048	B	BB
chr4	61500000	62000000	1	-0.057	B	-0.055	B	BB
chr4	62000000	62500000	1	-0.061	B	-0.056	B	BB
chr4	62500000	63000000	0	-0.059	B	-0.056	B	BB
chr4	63000000	63500000	0	-0.061	B	-0.056	B	BB
chr4	63500000	64000000	0	-0.058	B	-0.057	B	BB
chr4	64000000	64500000	1	-0.061	B	-0.056	B	BB
chr4	64500000	65000000	0	-0.06	B	-0.056	B	BB
chr4	65000000	65500000	1	-0.054	B	-0.056	B	BB
chr4	65500000	66000000	1	-0.034	B	-0.055	B	BB
chr4	66000000	66500000	0	-0.055	B	-0.056	B	BB
chr4	66500000	67000000	0	-0.044	B	-0.051	B	BB
chr4	67000000	67500000	1	-0.045	B	-0.054	B	BB
chr4	67500000	68000000	6	0.051	A	0.053	A	AA
chr4	68000000	68500000	4	0.055	A	0.052	A	AA
chr4	69000000	69500000	4	-0.045	B	-0.054	B	BB
chr4	70000000	70500000	12	-0.058	B	-0.055	B	BB
chr4	70500000	71000000	9	0.029	A	0.05	A	AA
chr4	71000000	71500000	3	-0.051	B	-0.053	B	BB
chr4	71500000	72000000	2	-0.047	B	-0.054	B	BB
chr4	72500000	73000000	1	-0.049	B	-0.052	B	BB
chr4	73000000	73500000	5	0.059	A	0.056	A	AA
chr4	73500000	74000000	9	0.061	A	0.057	A	AA
chr4	74000000	74500000	6	0.062	A	0.057	A	AA
chr4	74500000	75000000	2	0.056	A	0.055	A	AA
chr4	75000000	75500000	2	0.035	A	0.04	A	AA
chr4	75500000	76000000	9	0.063	A	0.056	A	AA
chr4	76000000	76500000	11	0.063	A	0.056	A	AA
chr4	76500000	77000000	3	0.063	A	0.056	A	AA
chr4	77000000	77500000	3	0.063	A	0.056	A	AA
chr4	77500000	78000000	3	0.063	A	0.057	A	AA
chr4	78000000	78500000	1	0.054	A	0.054	A	AA
chr4	78500000	79000000	4	0.056	A	0.054	A	AA
chr4	79000000	79500000	2	-0.062	B	-0.057	B	BB
chr4	79500000	80000000	1	-0.051	B	-0.055	B	BB
chr4	80000000	80500000	4	0.022	A	-0.008	B	AB
chr4	80500000	81000000	1	-0.044	B	-0.055	B	BB
chr4	81500000	82000000	1	-0.039	B	-0.053	B	BB
chr4	82000000	82500000	5	0.033	A	0.03	A	AA
chr4	82500000	83000000	5	0.062	A	0.056	A	AA
chr4	83000000	83500000	8	0.063	A	0.057	A	AA
chr4	83500000	84000000	2	0.024	A	0.046	A	AA
chr4	84000000	84500000	1	-0.015	B	-0.035	B	BB
chr4	84500000	85000000	2	0.055	A	0.055	A	AA
chr4	85000000	85500000	1	0.023	A	0.034	A	AA
chr4	85500000	86000000	2	0.022	A	0.046	A	AA
chr4	86000000	86500000	2	0.036	A	0.054	A	AA
chr4	86500000	87000000	6	0.062	A	0.057	A	AA
chr4	87000000	87500000	6	0.063	A	0.056	A	AA
chr4	87500000	88000000	6	0.061	A	0.056	A	AA
chr4	88000000	88500000	5	0.062	A	0.056	A	AA
chr4	88500000	89000000	7	0.062	A	0.057	A	AA
chr4	89000000	89500000	3	0.028	A	0.028	A	AA
chr4	90000000	90500000	1	-0.046	B	-0.053	B	BB
chr4	90500000	91000000	1	-0.044	B	-0.053	B	BB
chr4	91000000	91500000	1	-0.056	B	-0.056	B	BB
chr4	91500000	92000000	1	-0.059	B	-0.056	B	BB
chr4	92000000	92500000	1	-0.06	B	-0.054	B	BB
chr4	92500000	93000000	1	-0.059	B	-0.055	B	BB
chr4	93000000	93500000	1	-0.052	B	-0.055	B	BB
chr4	93500000	94000000	2	-0.059	B	-0.056	B	BB
chr4	94500000	95000000	2	0.06	A	0.056	A	AA
chr4	95000000	95500000	2	0.014	A	0.006	A	AA
chr4	96000000	96500000	0	-0.047	B	-0.053	B	BB
chr4	96500000	97000000	0	-0.045	B	-0.055	B	BB
chr4	97000000	97500000	1	-0.045	B	-0.054	B	BB
chr4	97500000	98000000	1	-0.033	B	-0.052	B	BB
chr4	98000000	98500000	3	0.053	A	0.054	A	AA
chr4	98500000	99000000	3	0.063	A	0.056	A	AA
chr4	99000000	99500000	8	0.057	A	0.056	A	AA
chr4	99500000	100000000	8	0.061	A	0.056	A	AA
chr4	100000000	100500000	2	0.055	A	0.055	A	AA
chr4	100500000	101000000	1	0.056	A	0.054	A	AA
chr4	101000000	101500000	2	0.062	A	0.056	A	AA
chr4	101500000	102000000	1	0.06	A	0.056	A	AA
chr4	102000000	102500000	2	0.061	A	0.056	A	AA
chr4	102500000	103000000	5	0.062	A	0.057	A	AA
chr4	103500000	104000000	1	-0.055	B	-0.055	B	BB
chr4	104000000	104500000	1	-0.062	B	-0.057	B	BB
chr4	104500000	105000000	0	-0.054	B	-0.052	B	BB
chr4	105000000	105500000	2	0.042	A	0.05	A	AA
chr4	105500000	106000000	4	0.062	A	0.056	A	AA
chr4	106000000	106500000	4	0.049	A	0.055	A	AA
chr4	107500000	108000000	4	0.043	A	0.052	A	AA
chr4	108000000	108500000	2	-0.033	B	-0.052	B	BB
chr4	108500000	109000000	4	-0.019	B	-0.05	B	BB
chr4	109500000	110000000	10	0.056	A	0.053	A	AA
chr4	110000000	110500000	3	0.05	A	0.045	A	AA
chr4	110500000	111000000	2	-0.037	B	-0.052	B	BB
chr4	111000000	111500000	0	-0.055	B	-0.057	B	BB
chr4	111500000	112000000	0	-0.056	B	-0.056	B	BB
chr4	112000000	112500000	4	0.045	A	0.048	A	AA
chr4	112500000	113000000	4	-0.027	B	-0.048	B	BB
chr4	113000000	113500000	2	-0.048	B	-0.053	B	BB
chr4	113500000	114000000	2	0.054	A	0.054	A	AA
chr4	114500000	115000000	2	-0.063	B	-0.057	B	BB
chr4	115000000	115500000	1	-0.062	B	-0.056	B	BB
chr4	115500000	116000000	0	-0.062	B	-0.056	B	BB
chr4	116000000	116500000	1	-0.058	B	-0.056	B	BB
chr4	116500000	117000000	0	-0.063	B	-0.056	B	BB
chr4	117000000	117500000	1	-0.062	B	-0.057	B	BB
chr4	117500000	118000000	0	-0.061	B	-0.056	B	BB
chr4	118000000	118500000	2	-0.018	B	-0.036	B	BB
chr4	118500000	119000000	3	0.058	A	0.056	A	AA
chr4	119000000	119500000	6	0.057	A	0.056	A	AA
chr4	119500000	120000000	1	-0.06	B	-0.055	B	BB
chr4	120000000	120500000	1	-0.061	B	-0.056	B	BB
chr4	120500000	121000000	1	-0.059	B	-0.056	B	BB
chr4	121000000	121500000	3	-0.061	B	-0.056	B	BB
chr4	121500000	122000000	7	-0.047	B	-0.046	B	BB
chr4	122000000	122500000	3	-0.039	B	-0.043	B	BB
chr4	122500000	123000000	5	0.054	A	0.056	A	AA
chr4	123000000	123500000	2	0.063	A	0.057	A	AA
chr4	123500000	124000000	0	0.059	A	0.056	A	AA
chr4	124000000	124500000	0	0.061	A	0.056	A	AA
chr4	124500000	125000000	1	0.062	A	0.056	A	AA
chr4	125000000	125500000	1	0.05	A	0.054	A	AA
chr4	125500000	126000000	0	-0.055	B	-0.054	B	BB
chr4	126000000	126500000	0	-0.062	B	-0.056	B	BB
chr4	126500000	127000000	0	-0.053	B	-0.055	B	BB
chr4	127000000	127500000	0	-0.062	B	-0.057	B	BB
chr4	127500000	128000000	6	0.053	A	0.056	A	AA
chr4	128000000	128500000	3	0.063	A	0.057	A	AA
chr4	128500000	129000000	2	0.055	A	0.055	A	AA
chr4	129000000	129500000	2	-0.059	B	-0.055	B	BB
chr4	129500000	130000000	0	-0.062	B	-0.056	B	BB
chr4	130000000	130500000	0	-0.062	B	-0.056	B	BB
chr4	130500000	131000000	0	-0.06	B	-0.056	B	BB
chr4	131000000	131500000	0	-0.062	B	-0.055	B	BB
chr4	131500000	132000000	0	-0.044	B	-0.052	B	BB
chr4	132000000	132500000	0	-0.058	B	-0.056	B	BB
chr4	132500000	133000000	0	-0.06	B	-0.055	B	BB
chr4	133000000	133500000	1	-0.061	B	-0.055	B	BB
chr4	133500000	134000000	0	-0.06	B	-0.056	B	BB
chr4	134000000	134500000	1	-0.058	B	-0.055	B	BB
chr4	134500000	135000000	0	-0.061	B	-0.056	B	BB
chr4	135000000	135500000	0	-0.061	B	-0.056	B	BB
chr4	135500000	136000000	0	-0.06	B	-0.056	B	BB
chr4	136000000	136500000	0	-0.061	B	-0.056	B	BB
chr4	136500000	137000000	0	-0.062	B	-0.056	B	BB
chr4	137000000	137500000	0	-0.055	B	-0.054	B	BB
chr4	138000000	138500000	1	0.044	A	0.053	A	AA
chr4	138500000	139000000	0	0.042	A	0.051	A	AA
chr4	139000000	139500000	7	0.064	A	0.057	A	AA
chr4	139500000	140000000	3	0.064	A	0.057	A	AA
chr4	140000000	140500000	4	0.061	A	0.056	A	AA
chr4	140500000	141000000	4	0.058	A	0.055	A	AA
chr4	141000000	141500000	2	0.002	A	-0.041	B	AB
chr4	141500000	142000000	1	-0.044	B	-0.051	B	BB
chr4	142000000	142500000	1	0.058	A	0.055	A	AA
chr4	143500000	144000000	4	-0.061	B	-0.055	B	BB
chr4	144000000	144500000	2	-0.058	B	-0.055	B	BB
chr4	144500000	145000000	2	-0.06	B	-0.054	B	BB
chr4	145000000	145500000	4	0.034	A	0.052	A	AA
chr4	145500000	146000000	4	0.057	A	0.055	A	AA
chr4	146500000	147000000	3	-0.04	B	-0.054	B	BB
chr4	147500000	148000000	4	0.054	A	0.056	A	AA
chr4	148000000	148500000	2	-0.056	B	-0.054	B	BB
chr4	148500000	149000000	0	-0.06	B	-0.055	B	BB
chr4	149000000	149500000	1	-0.06	B	-0.056	B	BB
chr4	149500000	150000000	1	-0.057	B	-0.055	B	BB
chr4	150000000	150500000	2	0.013	A	0.051	A	AA
chr4	150500000	151000000	2	0.06	A	0.056	A	AA
chr4	151000000	151500000	5	0.064	A	0.056	A	AA
chr4	151500000	152000000	2	0.062	A	0.056	A	AA
chr4	152000000	152500000	1	0.063	A	0.056	A	AA
chr4	152500000	153000000	5	0.064	A	0.057	A	AA
chr4	153000000	153500000	3	0.061	A	0.057	A	AA
chr4	154000000	154500000	1	-0.061	B	-0.056	B	BB
chr4	154500000	155000000	6	-0.054	B	-0.055	B	BB
chr4	155000000	155500000	2	-0.06	B	-0.056	B	BB
chr4	155500000	156000000	5	-0.062	B	-0.056	B	BB
chr4	156000000	156500000	0	-0.06	B	-0.056	B	BB
chr4	156500000	157000000	1	0.045	A	0.052	A	AA
chr4	157000000	157500000	2	-0.057	B	-0.054	B	BB
chr4	157500000	158000000	0	-0.061	B	-0.056	B	BB
chr4	158500000	159000000	6	0.058	A	0.056	A	AA
chr4	159000000	159500000	2	0.054	A	0.056	A	AA
chr4	159500000	160000000	0	-0.062	B	-0.056	B	BB
chr4	160000000	160500000	0	-0.057	B	-0.056	B	BB
chr4	160500000	161000000	0	-0.06	B	-0.056	B	BB
chr4	161000000	161500000	1	-0.06	B	-0.056	B	BB
chr4	161500000	162000000	1	-0.051	B	-0.054	B	BB
chr4	162000000	162500000	1	-0.062	B	-0.055	B	BB
chr4	162500000	163000000	0	-0.061	B	-0.056	B	BB
chr4	163000000	163500000	5	-0.058	B	-0.054	B	BB
chr4	163500000	164000000	2	-0.056	B	-0.054	B	BB
chr4	165000000	165500000	7	0.058	A	0.056	A	AA
chr4	165500000	166000000	1	0.055	A	0.055	A	AA
chr4	166500000	167000000	1	-0.045	B	-0.051	B	BB
chr4	168000000	168500000	4	0.058	A	0.055	A	AA
chr4	168500000	169000000	3	0.064	A	0.057	A	AA
chr4	169000000	169500000	3	0.062	A	0.057	A	AA
chr4	169500000	170000000	4	0.054	A	0.056	A	AA
chr4	170000000	170500000	2	-0.054	B	-0.052	B	BB
chr4	170500000	171000000	0	-0.062	B	-0.056	B	BB
chr4	171000000	171500000	0	-0.059	B	-0.057	B	BB
chr4	171500000	172000000	1	-0.061	B	-0.056	B	BB
chr4	172000000	172500000	1	-0.061	B	-0.056	B	BB
chr4	172500000	173000000	1	-0.061	B	-0.055	B	BB
chr4	173500000	174000000	1	-0.061	B	-0.056	B	BB
chr4	174000000	174500000	3	-0.045	B	-0.052	B	BB
chr4	174500000	175000000	3	-0.057	B	-0.055	B	BB
chr4	175000000	175500000	0	-0.061	B	-0.056	B	BB
chr4	175500000	176000000	1	-0.061	B	-0.056	B	BB
chr4	176500000	177000000	1	0.052	A	0.055	A	AA
chr4	177000000	177500000	2	-0.003	B	0.028	A	BA
chr4	177500000	178000000	0	-0.056	B	-0.053	B	BB
chr4	178000000	178500000	0	-0.054	B	-0.054	B	BB
chr4	178500000	179000000	0	-0.06	B	-0.056	B	BB
chr4	179000000	179500000	0	-0.061	B	-0.056	B	BB
chr4	179500000	180000000	0	-0.061	B	-0.056	B	BB
chr4	180000000	180500000	0	-0.061	B	-0.056	B	BB
chr4	180500000	181000000	0	-0.06	B	-0.055	B	BB
chr4	181000000	181500000	0	-0.061	B	-0.057	B	BB
chr4	181500000	182000000	0	-0.057	B	-0.056	B	BB
chr4	182500000	183000000	2	0.046	A	0.052	A	AA
chr4	183000000	183500000	4	0.061	A	0.056	A	AA
chr4	183500000	184000000	4	0.062	A	0.057	A	AA
chr4	184000000	184500000	3	0.063	A	0.057	A	AA
chr4	184500000	185000000	4	0.063	A	0.057	A	AA
chr4	185000000	185500000	9	0.063	A	0.057	A	AA
chr4	185500000	186000000	2	0.06	A	0.056	A	AA
chr4	186000000	186500000	6	0.049	A	0.055	A	AA
chr4	186500000	187000000	3	0.06	A	0.056	A	AA
chr4	187000000	187500000	0	0.056	A	0.056	A	AA
chr4	188500000	189000000	0	-0.05	B	-0.055	B	BB
chr4	189000000	189500000	0	-0.056	B	-0.056	B	BB
chr4	189500000	190000000	1	-0.058	B	-0.056	B	BB
chr5	0	500000	8	0.063	A	0.06	A	AA
chr5	500000	1000000	7	0.061	A	0.06	A	AA
chr5	1000000	1500000	8	0.063	A	0.06	A	AA
chr5	1500000	2000000	4	0.058	A	0.059	A	AA
chr5	2000000	2500000	0	-0.039	B	-0.035	B	BB
chr5	2500000	3000000	2	-0.038	B	-0.049	B	BB
chr5	3000000	3500000	0	-0.053	B	-0.056	B	BB
chr5	3500000	4000000	1	-0.055	B	-0.054	B	BB
chr5	4000000	4500000	0	-0.057	B	-0.054	B	BB
chr5	4500000	5000000	0	-0.057	B	-0.054	B	BB
chr5	5000000	5500000	2	-0.053	B	-0.053	B	BB
chr5	5500000	6000000	0	-0.055	B	-0.056	B	BB
chr5	6000000	6500000	2	-0.048	B	-0.054	B	BB
chr5	6500000	7000000	3	-0.034	B	-0.029	B	BB
chr5	7000000	7500000	1	-0.054	B	-0.055	B	BB
chr5	7500000	8000000	4	-0.051	B	-0.054	B	BB
chr5	8000000	8500000	0	-0.057	B	-0.058	B	BB
chr5	8500000	9000000	0	-0.049	B	-0.057	B	BB
chr5	9500000	10000000	2	-0.027	B	-0.054	B	BB
chr5	10500000	11000000	3	0.019	A	0.001	A	AA
chr5	11000000	11500000	1	-0.055	B	-0.055	B	BB
chr5	11500000	12000000	1	-0.059	B	-0.056	B	BB
chr5	12000000	12500000	0	-0.059	B	-0.056	B	BB
chr5	12500000	13000000	0	-0.06	B	-0.056	B	BB
chr5	13000000	13500000	0	-0.06	B	-0.057	B	BB
chr5	13500000	14000000	1	-0.053	B	-0.055	B	BB
chr5	14000000	14500000	1	0.062	A	0.059	A	AA
chr5	15000000	15500000	0	-0.054	B	-0.055	B	BB
chr5	15500000	16000000	1	-0.053	B	-0.054	B	BB
chr5	16000000	16500000	3	-0.055	B	-0.054	B	BB
chr5	16500000	17000000	2	0.059	A	0.058	A	AA
chr5	17000000	17500000	3	0.046	A	0.046	A	AA
chr5	17500000	18000000	13	-0.054	B	-0.058	B	BB
chr5	18000000	18500000	0	-0.059	B	-0.058	B	BB
chr5	18500000	19000000	0	-0.054	B	-0.058	B	BB
chr5	19000000	19500000	1	0.007	A	-0.032	B	AB
chr5	19500000	20000000	1	0.035	A	0.026	A	AA
chr5	20500000	21000000	1	-0.05	B	-0.057	B	BB
chr5	21000000	21500000	0	-0.042	B	-0.058	B	BB
chr5	21500000	22000000	1	-0.053	B	-0.058	B	BB
chr5	22000000	22500000	1	-0.052	B	-0.057	B	BB
chr5	22500000	23000000	1	-0.062	B	-0.058	B	BB
chr5	23000000	23500000	1	-0.045	B	-0.056	B	BB
chr5	23500000	24000000	1	-0.051	B	-0.055	B	BB
chr5	24000000	24500000	1	-0.059	B	-0.055	B	BB
chr5	24500000	25000000	1	-0.058	B	-0.055	B	BB
chr5	25000000	25500000	0	-0.059	B	-0.057	B	BB
chr5	25500000	26000000	0	-0.057	B	-0.055	B	BB
chr5	26000000	26500000	0	-0.06	B	-0.055	B	BB
chr5	26500000	27000000	1	-0.06	B	-0.056	B	BB
chr5	27500000	28000000	0	-0.032	B	-0.056	B	BB
chr5	28000000	28500000	0	-0.05	B	-0.057	B	BB
chr5	28500000	29000000	0	-0.055	B	-0.057	B	BB
chr5	29000000	29500000	0	-0.058	B	-0.056	B	BB
chr5	29500000	30000000	0	-0.058	B	-0.055	B	BB
chr5	30000000	30500000	0	-0.061	B	-0.055	B	BB
chr5	30500000	31000000	0	-0.057	B	-0.055	B	BB
chr5	31000000	31500000	2	-0.055	B	-0.051	B	BB
chr5	31500000	32000000	3	0.061	A	0.058	A	AA
chr5	32000000	32500000	4	0.064	A	0.06	A	AA
chr5	32500000	33000000	2	0.061	A	0.059	A	AA
chr5	33000000	33500000	1	0.06	A	0.059	A	AA
chr5	34500000	35000000	6	0.058	A	0.057	A	AA
chr5	35000000	35500000	2	-0.054	B	-0.054	B	BB
chr5	35500000	36000000	4	-0.048	B	-0.043	B	BB
chr5	36000000	36500000	6	0.057	A	0.057	A	AA
chr5	36500000	37000000	2	0.062	A	0.059	A	AA
chr5	37000000	37500000	4	0.063	A	0.059	A	AA
chr5	37500000	38000000	2	0.054	A	0.057	A	AA
chr5	38500000	39000000	3	0.051	A	0.052	A	AA
chr5	39000000	39500000	4	0.054	A	0.053	A	AA
chr5	40000000	40500000	0	-0.009	B	0.009	A	BA
chr5	40500000	41000000	7	0.048	A	0.047	A	AA
chr5	41000000	41500000	3	-0.048	B	-0.055	B	BB
chr5	42000000	42500000	1	-0.054	B	-0.056	B	BB
chr5	43000000	43500000	7	0.057	A	0.051	A	AA
chr5	43500000	44000000	3	-0.043	B	-0.048	B	BB
chr5	44000000	44500000	1	-0.054	B	-0.054	B	BB
chr5	44500000	45000000	1	-0.053	B	-0.052	B	BB
chr5	45000000	45500000	1	-0.054	B	-0.053	B	BB
chr5	45500000	46000000	1	-0.051	B	-0.052	B	BB
chr5	46000000	46500000	0	-0.043	B	-0.051	B	BB
chr5	46500000	47000000	0	0.005	A	-0.051	B	AB
chr5	47000000	47500000	0	-0.028	B	-0.048	B	BB
chr5	50000000	50500000	1	-0.049	B	-0.054	B	BB
chr5	50500000	51000000	1	-0.055	B	-0.055	B	BB
chr5	51000000	51500000	1	-0.053	B	-0.057	B	BB
chr5	51500000	52000000	0	-0.044	B	-0.052	B	BB
chr5	52000000	52500000	0	-0.062	B	-0.059	B	BB
chr5	52500000	53000000	3	-0.046	B	-0.046	B	BB
chr5	53000000	53500000	3	0.06	A	0.058	A	AA
chr5	53500000	54000000	2	0.053	A	0.055	A	AA
chr5	54000000	54500000	2	0.054	A	0.058	A	AA
chr5	54500000	55000000	2	0.06	A	0.059	A	AA
chr5	55000000	55500000	10	0.062	A	0.059	A	AA
chr5	55500000	56000000	5	0.063	A	0.059	A	AA
chr5	56000000	56500000	1	0.063	A	0.059	A	AA
chr5	56500000	57000000	4	0.063	A	0.059	A	AA
chr5	57000000	57500000	2	0.063	A	0.059	A	AA
chr5	57500000	58000000	0	0.061	A	0.059	A	AA
chr5	58000000	58500000	2	0.061	A	0.059	A	AA
chr5	60000000	60500000	1	-0.058	B	-0.055	B	BB
chr5	61000000	61500000	3	0.063	A	0.059	A	AA
chr5	61500000	62000000	1	0.062	A	0.059	A	AA
chr5	62000000	62500000	3	0.06	A	0.056	A	AA
chr5	62500000	63000000	3	-0.062	B	-0.059	B	BB
chr5	63000000	63500000	0	-0.064	B	-0.06	B	BB
chr5	63500000	64000000	1	-0.064	B	-0.06	B	BB
chr5	64000000	64500000	1	-0.063	B	-0.06	B	BB
chr5	64500000	65000000	4	-0.052	B	-0.054	B	BB
chr5	65000000	65500000	2	-0.054	B	-0.047	B	BB
chr5	65500000	66000000	8	0.063	A	0.059	A	AA
chr5	66000000	66500000	2	0.061	A	0.059	A	AA
chr5	66500000	67000000	1	0.061	A	0.059	A	AA
chr5	67000000	67500000	2	0.064	A	0.059	A	AA
chr5	67500000	68000000	0	0.063	A	0.059	A	AA
chr5	68000000	68500000	1	0.064	A	0.059	A	AA
chr5	68500000	69000000	0	0.064	A	0.059	A	AA
chr5	69000000	69500000	11	0.063	A	0.058	A	AA
chr5	69500000	70000000	2	0.061	A	0.057	A	AA
chr5	70000000	70500000	2	0.05	A	0.057	A	AA
chr5	70500000	71000000	3	0.051	A	0.057	A	AA
chr5	71000000	71500000	3	0.051	A	0.056	A	AA
chr5	71500000	72000000	3	0.062	A	0.058	A	AA
chr5	72000000	72500000	4	0.063	A	0.058	A	AA
chr5	72500000	73000000	3	0.063	A	0.058	A	AA
chr5	73000000	73500000	5	0.063	A	0.058	A	AA
chr5	73500000	74000000	4	0.063	A	0.058	A	AA
chr5	74000000	74500000	0	0.063	A	0.058	A	AA
chr5	74500000	75000000	5	0.063	A	0.058	A	AA
chr5	75000000	75500000	4	0.062	A	0.058	A	AA
chr5	76500000	77000000	6	0.049	A	0.056	A	AA
chr5	77000000	77500000	6	0.057	A	0.056	A	AA
chr5	77500000	78000000	3	0.056	A	0.058	A	AA
chr5	78000000	78500000	3	0.063	A	0.059	A	AA
chr5	78500000	79000000	3	0.063	A	0.059	A	AA
chr5	79000000	79500000	5	0.063	A	0.059	A	AA
chr5	79500000	80000000	5	0.062	A	0.059	A	AA
chr5	80000000	80500000	5	0.063	A	0.059	A	AA
chr5	80500000	81000000	5	0.062	A	0.059	A	AA
chr5	81000000	81500000	5	0.062	A	0.059	A	AA
chr5	81500000	82000000	2	0.059	A	0.058	A	AA
chr5	82500000	83000000	0	-0.058	B	-0.056	B	BB
chr5	83000000	83500000	3	-0.044	B	-0.05	B	BB
chr5	83500000	84000000	3	-0.058	B	-0.058	B	BB
chr5	84000000	84500000	1	-0.061	B	-0.057	B	BB
chr5	84500000	85000000	0	-0.064	B	-0.06	B	BB
chr5	85000000	85500000	0	-0.064	B	-0.06	B	BB
chr5	85500000	86000000	0	-0.063	B	-0.06	B	BB
chr5	86000000	86500000	0	-0.064	B	-0.059	B	BB
chr5	86500000	87000000	1	-0.061	B	-0.058	B	BB
chr5	87000000	87500000	2	-0.016	B	-0.018	B	BB
chr5	87500000	88000000	0	-0.062	B	-0.059	B	BB
chr5	88000000	88500000	1	-0.061	B	-0.059	B	BB
chr5	88500000	89000000	1	-0.062	B	-0.059	B	BB
chr5	89000000	89500000	0	-0.059	B	-0.059	B	BB
chr5	89500000	90000000	0	-0.058	B	-0.059	B	BB
chr5	90000000	90500000	3	-0.042	B	-0.052	B	BB
chr5	90500000	91000000	3	-0.052	B	-0.054	B	BB
chr5	91000000	91500000	2	0.032	A	0.006	A	AA
chr5	91500000	92000000	0	-0.063	B	-0.059	B	BB
chr5	92000000	92500000	0	-0.063	B	-0.06	B	BB
chr5	92500000	93000000	0	-0.061	B	-0.058	B	BB
chr5	93000000	93500000	0	0.007	A	-0.02	B	AB
chr5	93500000	94000000	3	-0.043	B	-0.052	B	BB
chr5	94000000	94500000	2	-0.038	B	-0.055	B	BB
chr5	94500000	95000000	3	-0.047	B	-0.054	B	BB
chr5	95000000	95500000	3	-0.058	B	-0.057	B	BB
chr5	95500000	96000000	8	0.063	A	0.059	A	AA
chr5	96000000	96500000	1	0.062	A	0.059	A	AA
chr5	96500000	97000000	4	0.064	A	0.059	A	AA
chr5	97000000	97500000	3	-0.012	B	-0.046	B	BB
chr5	97500000	98000000	0	-0.054	B	-0.059	B	BB
chr5	98000000	98500000	0	-0.052	B	-0.056	B	BB
chr5	98500000	99000000	2	-0.037	B	-0.054	B	BB
chr5	99000000	99500000	0	-0.063	B	-0.059	B	BB
chr5	99500000	100000000	0	-0.064	B	-0.06	B	BB
chr5	100000000	100500000	0	-0.062	B	-0.06	B	BB
chr5	100500000	101000000	2	-0.057	B	-0.057	B	BB
chr5	101000000	101500000	0	-0.063	B	-0.06	B	BB
chr5	101500000	102000000	0	-0.063	B	-0.06	B	BB
chr5	102000000	102500000	2	-0.062	B	-0.059	B	BB
chr5	102500000	103000000	1	-0.02	B	-0.029	B	BB
chr5	103000000	103500000	4	-0.051	B	-0.051	B	BB
chr5	103500000	104000000	1	-0.062	B	-0.059	B	BB
chr5	104000000	104500000	0	-0.062	B	-0.06	B	BB
chr5	104500000	105000000	0	-0.063	B	-0.06	B	BB
chr5	105000000	105500000	0	-0.063	B	-0.06	B	BB
chr5	105500000	106000000	0	-0.063	B	-0.059	B	BB
chr5	106000000	106500000	0	-0.059	B	-0.058	B	BB
chr5	106500000	107000000	0	-0.049	B	-0.055	B	BB
chr5	107500000	108000000	2	-0.015	B	-0.005	B	BB
chr5	108000000	108500000	1	-0.053	B	-0.05	B	BB
chr5	108500000	109000000	1	0.004	A	-0.014	B	AB
chr5	109000000	109500000	2	-0.039	B	-0.012	B	BB
chr5	109500000	110000000	1	-0.044	B	-0.041	B	BB
chr5	110000000	110500000	1	-0.063	B	-0.06	B	BB
chr5	110500000	111000000	2	-0.06	B	-0.053	B	BB
chr5	111000000	111500000	4	-0.029	B	-0.04	B	BB
chr5	111500000	112000000	2	0.017	A	0.013	A	AA
chr5	112000000	112500000	1	0.057	A	0.055	A	AA
chr5	112500000	113000000	5	0.06	A	0.057	A	AA
chr5	113500000	114000000	1	-0.062	B	-0.058	B	BB
chr5	114000000	114500000	1	-0.063	B	-0.06	B	BB
chr5	114500000	115000000	0	-0.062	B	-0.06	B	BB
chr5	115000000	115500000	3	-0.045	B	-0.05	B	BB
chr5	115500000	116000000	8	-0.04	B	-0.051	B	BB
chr5	116000000	116500000	4	-0.057	B	-0.056	B	BB
chr5	116500000	117000000	1	-0.06	B	-0.059	B	BB
chr5	117000000	117500000	0	-0.062	B	-0.059	B	BB
chr5	117500000	118000000	0	-0.063	B	-0.059	B	BB
chr5	118000000	118500000	0	-0.059	B	-0.059	B	BB
chr5	118500000	119000000	1	-0.062	B	-0.059	B	BB
chr5	119000000	119500000	3	-0.002	B	-0.019	B	BB
chr5	119500000	120000000	2	-0.06	B	-0.058	B	BB
chr5	120000000	120500000	1	-0.055	B	-0.056	B	BB
chr5	120500000	121000000	1	-0.059	B	-0.057	B	BB
chr5	121000000	121500000	0	-0.06	B	-0.058	B	BB
chr5	121500000	122000000	2	-0.059	B	-0.056	B	BB
chr5	122000000	122500000	5	0.016	A	0.018	A	AA
chr5	123500000	124000000	1	0.056	A	0.057	A	AA
chr5	124000000	124500000	0	0.057	A	0.056	A	AA
chr5	124500000	125000000	1	0.062	A	0.058	A	AA
chr5	125000000	125500000	0	0.06	A	0.058	A	AA
chr5	125500000	126000000	0	0.059	A	0.058	A	AA
chr5	126000000	126500000	1	0.061	A	0.058	A	AA
chr5	126500000	127000000	5	0.059	A	0.057	A	AA
chr5	128000000	128500000	2	0.011	A	-0.009	B	AB
chr5	128500000	129000000	2	-0.059	B	-0.056	B	BB
chr5	129000000	129500000	3	-0.062	B	-0.059	B	BB
chr5	129500000	130000000	3	-0.061	B	-0.059	B	BB
chr5	130000000	130500000	1	-0.058	B	-0.057	B	BB
chr5	130500000	131000000	0	-0.058	B	-0.057	B	BB
chr5	131000000	131500000	5	0.007	A	0.014	A	AA
chr5	131500000	132000000	6	0.043	A	0.052	A	AA
chr5	132000000	132500000	9	0.061	A	0.058	A	AA
chr5	132500000	133000000	15	0.062	A	0.058	A	AA
chr5	133000000	133500000	3	0.061	A	0.058	A	AA
chr5	133500000	134000000	3	0.061	A	0.057	A	AA
chr5	134000000	134500000	8	0.061	A	0.057	A	AA
chr5	134500000	135000000	9	0.057	A	0.057	A	AA
chr5	135000000	135500000	6	0.06	A	0.057	A	AA
chr5	135500000	136000000	5	0.058	A	0.055	A	AA
chr5	136000000	136500000	4	0.017	A	0.047	A	AA
chr5	137000000	137500000	1	0.037	A	0.045	A	AA
chr5	137500000	138000000	6	0.052	A	0.056	A	AA
chr5	138000000	138500000	12	0.061	A	0.057	A	AA
chr5	138500000	139000000	5	0.059	A	0.056	A	AA
chr5	139000000	139500000	13	0.048	A	0.056	A	AA
chr5	139500000	140000000	4	0.061	A	0.057	A	AA
chr5	140000000	140500000	9	0.061	A	0.057	A	AA
chr5	140500000	141000000	30	0.044	A	0.052	A	AA
chr5	141500000	142000000	32	0.062	A	0.058	A	AA
chr5	142000000	142500000	3	0.063	A	0.059	A	AA
chr5	142500000	143000000	2	0.062	A	0.058	A	AA
chr5	143000000	143500000	2	0.056	A	0.055	A	AA
chr5	143500000	144000000	1	0.052	A	0.051	A	AA
chr5	144000000	144500000	2	-0.055	B	-0.052	B	BB
chr5	144500000	145000000	0	-0.062	B	-0.059	B	BB
chr5	145000000	145500000	1	-0.059	B	-0.057	B	BB
chr5	145500000	146000000	3	-0.032	B	-0.048	B	BB
chr5	146000000	146500000	7	0.053	A	0.041	A	AA
chr5	146500000	147000000	3	-0.036	B	-0.039	B	BB
chr5	147000000	147500000	3	-0.055	B	-0.055	B	BB
chr5	147500000	148000000	5	-0.043	B	-0.053	B	BB
chr5	148500000	149000000	3	0.043	A	0.053	A	AA
chr5	149000000	149500000	7	0.062	A	0.059	A	AA
chr5	149500000	150000000	6	0.062	A	0.059	A	AA
chr5	150000000	150500000	12	0.063	A	0.059	A	AA
chr5	150500000	151000000	8	0.061	A	0.059	A	AA
chr5	151000000	151500000	8	0.061	A	0.058	A	AA
chr5	152000000	152500000	1	-0.059	B	-0.057	B	BB
chr5	152500000	153000000	0	-0.056	B	-0.057	B	BB
chr5	153000000	153500000	1	-0.061	B	-0.056	B	BB
chr5	153500000	154000000	2	-0.051	B	-0.055	B	BB
chr5	154000000	154500000	5	0.012	A	-0.024	B	AB
chr5	154500000	155000000	5	0.044	A	0.041	A	AA
chr5	155000000	155500000	1	-0.05	B	-0.053	B	BB
chr5	155500000	156000000	1	-0.055	B	-0.057	B	BB
chr5	156000000	156500000	1	-0.057	B	-0.057	B	BB
chr5	156500000	157000000	3	-0.057	B	-0.057	B	BB
chr5	157000000	157500000	9	-0.038	B	-0.041	B	BB
chr5	157500000	158000000	6	0.033	A	0.005	A	AA
chr5	158000000	158500000	0	-0.05	B	-0.056	B	BB
chr5	158500000	159000000	1	-0.056	B	-0.057	B	BB
chr5	159500000	160000000	1	0.061	A	0.057	A	AA
chr5	160000000	160500000	8	0.057	A	0.05	A	AA
chr5	160500000	161000000	1	-0.048	B	-0.054	B	BB
chr5	161000000	161500000	1	-0.056	B	-0.056	B	BB
chr5	161500000	162000000	3	-0.057	B	-0.056	B	BB
chr5	162000000	162500000	1	-0.055	B	-0.057	B	BB
chr5	162500000	163000000	0	-0.037	B	-0.056	B	BB
chr5	163000000	163500000	3	-0.032	B	-0.051	B	BB
chr5	163500000	164000000	1	-0.045	B	-0.052	B	BB
chr5	164000000	164500000	0	-0.057	B	-0.056	B	BB
chr5	164500000	165000000	0	-0.052	B	-0.057	B	BB
chr5	165000000	165500000	0	-0.05	B	-0.054	B	BB
chr5	165500000	166000000	0	-0.052	B	-0.056	B	BB
chr5	166000000	166500000	0	-0.054	B	-0.057	B	BB
chr5	166500000	167000000	0	-0.041	B	-0.056	B	BB
chr5	167000000	167500000	1	-0.056	B	-0.056	B	BB
chr5	167500000	168000000	1	-0.012	B	-0.019	B	BB
chr5	168000000	168500000	3	0.033	A	0.003	A	AA
chr5	169000000	169500000	1	-0.002	B	-0.006	B	BB
chr5	170000000	170500000	6	0.013	A	-0.01	B	AB
chr5	171500000	172000000	2	0.063	A	0.06	A	AA
chr5	172000000	172500000	5	0.064	A	0.06	A	AA
chr5	172500000	173000000	5	0.065	A	0.06	A	AA
chr5	173000000	173500000	5	0.062	A	0.06	A	AA
chr5	173500000	174000000	3	0.061	A	0.058	A	AA
chr5	175000000	175500000	2	-0.038	B	-0.038	B	BB
chr5	175500000	176000000	4	0.059	A	0.058	A	AA
chr5	176000000	176500000	10	0.063	A	0.059	A	AA
chr5	176500000	177000000	10	0.064	A	0.06	A	AA
chr5	177000000	177500000	16	0.064	A	0.059	A	AA
chr5	177500000	178000000	7	0.063	A	0.059	A	AA
chr5	178000000	178500000	7	0.064	A	0.058	A	AA
chr5	178500000	179000000	7	0.058	A	0.054	A	AA
chr5	179000000	179500000	3	0.014	A	0.024	A	AA
chr5	179500000	180000000	12	0.063	A	0.059	A	AA
chr5	180000000	180500000	5	0.061	A	0.058	A	AA
chr5	180500000	181000000	8	0.058	A	0.058	A	AA
chr5	181000000	181500000	9	0.061	A	0.058	A	AA
chr6	3000000	3500000	7	0.062	A	0.06	A	AA
chr6	3500000	4000000	2	0.062	A	0.06	A	AA
chr6	4000000	4500000	4	0.062	A	0.06	A	AA
chr6	4500000	5000000	2	0.06	A	0.06	A	AA
chr6	5000000	5500000	4	0.037	A	0.051	A	AA
chr6	5500000	6000000	2	-0.057	B	-0.054	B	BB
chr6	6000000	6500000	2	-0.059	B	-0.058	B	BB
chr6	6500000	7000000	1	0.009	A	0.043	A	AA
chr6	7000000	7500000	4	0.058	A	0.057	A	AA
chr6	7500000	8000000	5	0.022	A	0.049	A	AA
chr6	8000000	8500000	5	-0.05	B	-0.056	B	BB
chr6	8500000	9000000	0	-0.06	B	-0.059	B	BB
chr6	9000000	9500000	0	-0.055	B	-0.057	B	BB
chr6	9500000	10000000	0	-0.058	B	-0.058	B	BB
chr6	10000000	10500000	2	0.008	A	-0.023	B	AB
chr6	10500000	11000000	10	0.036	A	0.024	A	AA
chr6	11000000	11500000	4	0.057	A	0.055	A	AA
chr6	11500000	12000000	2	0.052	A	0.054	A	AA
chr6	12000000	12500000	2	0.045	A	0.052	A	AA
chr6	12500000	13000000	1	-0.047	B	-0.038	B	BB
chr6	13000000	13500000	3	-0.015	B	0.029	A	BA
chr6	14500000	15000000	0	0.061	A	0.06	A	AA
chr6	15000000	15500000	1	0.061	A	0.059	A	AA
chr6	18000000	18500000	5	0.049	A	0.055	A	AA
chr6	18500000	19000000	0	-0.054	B	-0.056	B	BB
chr6	19000000	19500000	0	-0.055	B	-0.054	B	BB
chr6	19500000	20000000	1	-0.049	B	-0.053	B	BB
chr6	20000000	20500000	2	0.036	A	0.014	A	AA
chr6	20500000	21000000	1	0.053	A	0.042	A	AA
chr6	21000000	21500000	1	0.04	A	0.025	A	AA
chr6	21500000	22000000	1	-0.016	B	-0.036	B	BB
chr6	22000000	22500000	1	-0.057	B	-0.057	B	BB
chr6	22500000	23000000	1	-0.06	B	-0.059	B	BB
chr6	23000000	23500000	0	-0.061	B	-0.06	B	BB
chr6	23500000	24000000	0	-0.061	B	-0.06	B	BB
chr6	24000000	24500000	6	-0.058	B	-0.058	B	BB
chr6	24500000	25000000	9	0.054	A	0.054	A	AA
chr6	25000000	25500000	2	0.057	A	0.058	A	AA
chr6	25500000	26000000	9	0.054	A	0.058	A	AA
chr6	26000000	26500000	39	0.062	A	0.059	A	AA
chr6	26500000	27000000	4	0.061	A	0.059	A	AA
chr6	27000000	27500000	9	0.06	A	0.059	A	AA
chr6	27500000	28000000	18	0.06	A	0.059	A	AA
chr6	28000000	28500000	13	0.059	A	0.059	A	AA
chr6	28500000	29000000	5	0.055	A	0.058	A	AA
chr6	29000000	29500000	14	-0.041	B	-0.031	B	BB
chr6	29500000	30000000	9	0.056	A	0.058	A	AA
chr6	30500000	31000000	20	0.061	A	0.059	A	AA
chr6	31000000	31500000	12	0.062	A	0.059	A	AA
chr6	31500000	32000000	53	0.06	A	0.059	A	AA
chr6	32000000	32500000	20	0.059	A	0.058	A	AA
chr6	32500000	33000000	16	0.059	A	0.058	A	AA
chr6	33000000	33500000	23	0.061	A	0.059	A	AA
chr6	33500000	34000000	6	0.061	A	0.059	A	AA
chr6	34000000	34500000	7	0.061	A	0.058	A	AA
chr6	34500000	35000000	7	0.06	A	0.058	A	AA
chr6	35000000	35500000	10	0.06	A	0.058	A	AA
chr6	35500000	36000000	9	0.06	A	0.058	A	AA
chr6	36000000	36500000	10	0.06	A	0.058	A	AA
chr6	36500000	37000000	9	0.061	A	0.059	A	AA
chr6	37000000	37500000	7	0.061	A	0.059	A	AA
chr6	37500000	38000000	2	0.06	A	0.059	A	AA
chr6	41000000	41500000	11	0.062	A	0.06	A	AA
chr6	41500000	42000000	12	0.062	A	0.06	A	AA
chr6	42000000	42500000	8	0.061	A	0.059	A	AA
chr6	42500000	43000000	11	0.062	A	0.059	A	AA
chr6	43000000	43500000	18	0.061	A	0.059	A	AA
chr6	43500000	44000000	11	0.062	A	0.06	A	AA
chr6	44000000	44500000	15	0.062	A	0.06	A	AA
chr6	44500000	45000000	1	0.057	A	0.058	A	AA
chr6	45000000	45500000	2	0.058	A	0.058	A	AA
chr6	45500000	46000000	2	0.061	A	0.059	A	AA
chr6	46000000	46500000	4	0.002	A	0.005	A	AA
chr6	46500000	47000000	8	0.052	A	0.052	A	AA
chr6	47000000	47500000	3	0.061	A	0.059	A	AA
chr6	47500000	48000000	5	0.054	A	0.051	A	AA
chr6	48000000	48500000	1	0.04	A	0.004	A	AA
chr6	48500000	49000000	0	0.041	A	0.013	A	AA
chr6	49000000	49500000	3	-0.003	B	-0.052	B	BB
chr6	49500000	50000000	10	-0.056	B	-0.059	B	BB
chr6	50000000	50500000	2	-0.058	B	-0.059	B	BB
chr6	50500000	51000000	2	-0.06	B	-0.059	B	BB
chr6	51000000	51500000	0	-0.058	B	-0.059	B	BB
chr6	51500000	52000000	1	-0.052	B	-0.058	B	BB
chr6	52000000	52500000	7	0.051	A	-0.018	B	AB
chr6	52500000	53000000	8	0.062	A	0.059	A	AA
chr6	53500000	54000000	4	0.063	A	0.06	A	AA
chr6	54000000	54500000	2	0.053	A	0.05	A	AA
chr6	54500000	55000000	1	0.054	A	0.056	A	AA
chr6	55000000	55500000	3	0.033	A	0.038	A	AA
chr6	55500000	56000000	2	0.057	A	0.056	A	AA
chr6	56000000	56500000	2	0.062	A	0.059	A	AA
chr6	56500000	57000000	2	0.062	A	0.06	A	AA
chr6	57000000	57500000	6	0.061	A	0.059	A	AA
chr6	57500000	58000000	1	-0.044	B	-0.051	B	BB
chr6	58000000	58500000	0	-0.056	B	-0.057	B	BB
chr6	59000000	59500000	0	0.02	A	-0.027	B	AB
chr6	60000000	60500000	0	-0.058	B	-0.057	B	BB
chr6	60500000	61000000	0	-0.059	B	-0.058	B	BB
chr6	61000000	61500000	0	-0.059	B	-0.058	B	BB
chr6	61500000	62000000	1	-0.059	B	-0.058	B	BB
chr6	62000000	62500000	1	-0.059	B	-0.058	B	BB
chr6	62500000	63000000	0	-0.06	B	-0.057	B	BB
chr6	63000000	63500000	2	-0.056	B	-0.057	B	BB
chr6	64000000	64500000	1	-0.058	B	-0.058	B	BB
chr6	64500000	65000000	1	-0.058	B	-0.058	B	BB
chr6	65000000	65500000	1	-0.06	B	-0.058	B	BB
chr6	65500000	66000000	1	-0.059	B	-0.058	B	BB
[truncated: 2,970 more rows]

## Sheet: Table S9_Super-enhancers
Supplementary Data Table 9. Super-enhancers profiled in W12 HPV16-positive cervical keratinocytes [Warburton, 2021]
chrom	SE start	SE end	Size (bp)
chr1	8042581	8098558	55977
chr1	8154024	8239044	85020
chr1	24316576	24323857	7281
chr1	24363320	24390376	27056
chr1	26854687	26865546	10859
chr1	32754396	32761819	7423
chr1	43007278	43023143	15865
chr1	61317493	61339524	22031
chr1	93678794	93703987	25193
chr1	93773476	93781605	8129
chr1	94619913	94624215	4302
chr1	94642388	94658578	16190
chr1	115771838	115795579	23741
chr1	148894759	148902132	7373
chr1	150560812	150580225	19413
chr1	151988562	152001948	13386
chr1	152023761	152051672	27911
chr1	152930381	152954648	24267
chr1	153563571	153568799	5228
chr1	153608299	153617347	9048
chr1	156100145	156130462	30317
chr1	156746154	156752378	6224
chr1	181099577	181119761	20184
chr1	182084822	182102288	17466
chr1	200640611	200675849	35238
chr1	201274807	201312798	37991
chr1	207002158	207033238	31080
chr1	209354628	209435959	81331
chr1	209805094	209828000	22906
chr1	214439340	214447900	8560
chr1	214466440	214478419	11979
chr1	221829343	221849245	19902
chr1	234522808	234540404	17596
chr1	234588744	234619265	30521
chr1	234654099	234660167	6068
chr1	234722209	234731963	9754
chr1	234971109	234998798	27689
chr10	3755019	3786850	31831
chr10	3805232	3825969	20737
chr10	4661736	4687904	26168
chr10	72243823	72278518	34695
chr10	72291237	72337814	46577
chr10	93436535	93446698	10163
chr10	95263335	95295981	32646
chr10	103869559	103917366	47807
chr10	104116001	104122764	6763
chr10	104317730	104350471	32741
chr10	106422879	106441958	19079
chr10	110851454	110873559	22105
chr10	114515789	114527127	11338
chr10	116426968	116440461	13493
chr10	122084972	122127652	42680
chr10	122292792	122339524	46732
chr11	1826862	1845895	19033
chr11	1863029	1879947	16918
chr11	9564850	9577349	12499
chr11	12166697	12190984	24287
chr11	12675364	12695803	20439
chr11	13159296	13170158	10862
chr11	15963892	15971061	7169
chr11	20010162	20036199	26037
chr11	26572436	26585749	13313
chr11	34621067	34665482	44415
chr11	34748401	34758484	10083
chr11	57776047	57801753	25706
chr11	61966542	61974070	7528
chr11	62543081	62556375	13294
chr11	64303699	64342483	38784
chr11	65417789	65430094	12305
chr11	65471474	65507803	36329
chr11	67302378	67317779	15401
chr11	68009041	68017668	8627
chr11	102222245	102227401	5156
chr11	102304679	102318446	13767
chr11	114147626	114198946	51320
chr11	118251948	118277592	25644
chr11	118907808	118930325	22517
chr11	119680738	119702447	21709
chr11	120121625	120138748	17123
chr11	126384881	126406603	21722
chr11	129636153	129645596	9443
chr12	6199802	6230304	30502
chr12	6371608	6385004	13396
chr12	13097715	13104603	6888
chr12	13164500	13200265	35765
chr12	27330871	27344485	13614
chr12	27967226	28001160	33934
chr12	28019040	28035880	16840
chr12	28124787	28145301	20514
chr12	46369783	46390835	21052
chr12	46429821	46474113	44292
chr12	46546539	46563630	17091
chr12	46659919	46679378	19459
chr12	52142912	52176160	33248
chr12	52208239	52248682	40443
chr12	52277126	52281754	4628
chr12	52491973	52496959	4986
chr12	52518222	52525951	7729
chr12	52859678	52880231	20553
chr12	59039955	59080308	40353
chr12	65630715	65657255	26540
chr12	75640574	75661869	21295
chr12	75682855	75724145	41290
chr12	94615090	94624172	9082
chr12	95200809	95218427	17618
chr12	108689984	108702312	12328
chr12	122886648	122896010	9362
chr12	124913738	124940166	26428
chr13	73325332	73340744	15412
chr13	73354865	73371488	16623
chr13	73420331	73435270	14939
chr13	73700598	73716248	15650
chr13	79481314	79493877	12563
chr13	109145717	109161641	15924
chr13	109235739	109271672	35933
chr14	37567112	37594423	27311
chr14	49950233	49972124	21891
chr14	49999271	50014311	15040
chr14	68544542	68553341	8799
chr14	68785837	68796399	10562
chr14	74566277	74573577	7300
chr14	75221625	75299993	78368
chr15	39172249	39206257	34008
chr15	52068723	52097634	28911
chr15	60390690	60409197	18507
chr15	68256707	68279737	23030
chr15	89496808	89517511	20703
chr15	91940640	91966574	25934
chr15	100712231	100728317	16086
chr16	2768116	2778342	10226
chr16	4922946	4946037	23091
chr16	55556983	55572653	15670
chr16	67390892	67407101	16209
chr16	68644812	68669726	24914
chr16	70684473	70716032	31559
chr16	81521394	81533120	11726
chr16	87777986	87808879	30893
chr17	2393042	2407859	14817
chr17	17010085	17029958	19873
chr17	40484549	40548620	64071
chr17	40900794	40916777	15983
chr17	40951528	40958886	7358
chr17	41498878	41528400	29522
chr17	41578951	41589299	10348
chr17	41616820	41629072	12252
chr17	41642456	41667240	24784
chr17	41772305	41801360	29055
chr17	43443909	43469781	25872
chr17	45147251	45173168	25917
chr17	45576151	45585383	9232
chr17	59828214	59846921	18707
chr17	75683521	75701241	17720
chr17	77279750	77289004	9254
chr17	81086338	81097164	10826
chr17	82273082	82301963	28881
chr17	82835876	82859980	24104
chr17	82873286	82889923	16637
chr18	3447127	3452998	5871
chr18	9638551	9674558	36007
chr18	40866320	40877783	11463
chr18	54246920	54270709	23789
chr18	58262849	58289796	26947
chr18	63421923	63455346	33423
chr18	63469761	63479879	10118
chr18	63866589	63888986	22397
chr19	6056114	6110185	54071
chr19	12778665	12794589	15924
chr19	13150228	13164809	14581
chr19	13839369	13862257	22888
chr19	38647835	38659733	11898
chr19	38674259	38687788	13529
chr19	39390499	39412451	21952
chr19	45443171	45469659	26488
chr2	9894822	9905894	11072
chr2	20208591	20237388	28797
chr2	28360185	28396670	36485
chr2	28583719	28662788	79069
chr2	43071601	43088783	17182
chr2	54557548	54575849	18301
chr2	55838571	55863070	24499
chr2	67446476	67465567	19091
chr2	112793740	112814902	21162
chr2	121154259	121199842	45583
chr2	121489004	121507285	18281
chr2	150125347	150143902	18555
chr2	150477334	150487778	10444
chr2	160198867	160242582	43715
chr2	162231703	162247651	15948
chr2	172213709	172232781	19072
chr2	172428401	172462189	33788
chr2	201116153	201135459	19306
chr2	212902236	212915692	13456
chr2	218271456	218295369	23913
chr2	226115195	226138177	22982
chr2	238285142	238291840	6698
chr20	1475100	1501737	26637
chr20	3795903	3821178	25275
chr20	14280256	14290274	10018
chr20	14984556	15006634	22078
chr20	15038827	15049350	10523
chr20	17557050	17572498	15448
chr20	19733874	19760411	26537
chr20	23082711	23102459	19748
chr20	23135889	23163773	27884
chr20	25222589	25251697	29108
chr20	31560240	31574410	14170
chr20	31587441	31612232	24791
chr20	31704539	31723935	19396
chr20	35302389	35312094	9705
chr20	35870715	35885410	14695
chr20	37524813	37528793	3980
chr20	45336801	45359701	22900
chr20	47304463	47336793	32330
chr20	47350755	47373412	22657
chr20	47908755	47929917	21162
chr20	50413671	50442804	29133
chr20	50837449	50849609	12160
chr20	53583012	53596479	13467
chr20	53735746	53748694	12948
chr20	59820068	59838123	18055
chr20	59959911	59973478	13567
chr20	62349898	62387689	37791
chr20	62643268	62658405	15137
chr21	38751892	38809045	57153
chr21	38897666	38915045	17379
chr21	43396095	43461239	65144
chr21	43476276	43524206	47930
chr21	43584062	43622874	38812
chr22	30822031	30845122	23091
chr22	32986016	33002131	16115
chr22	36325406	36335947	10541
chr22	46043452	46085969	42517
chr22	49934185	49952536	18351
chr3	4976166	4995973	19807
chr3	30594873	30609823	14950
chr3	52044341	52067229	22888
chr3	111729814	111763353	33539
chr3	149366172	149389076	22904
chr3	151304785	151320784	15999
chr3	156810790	156827415	16625
chr3	177589064	177603251	14187
chr3	183284016	183296706	12690
chr3	189823731	189843856	20125
chr3	189897348	189916094	18746
chr3	189936067	189950191	14124
chr4	15884305	15922472	38167
chr4	38664448	38675068	10620
chr4	69707589	69728211	20622
chr4	86831212	86849247	18035
chr5	1883122	1888488	5366
chr5	1935451	1975871	40420
chr5	53318237	53365665	47428
chr5	59742664	59800365	57701
chr5	66988826	67022148	33322
chr5	67245780	67270716	24936
chr5	96701920	96718713	16793
chr5	107455116	107479135	24019
chr5	134503258	134528073	24815
chr5	148965618	148997533	31915
chr5	149113786	149141334	27548
chr5	149549053	149563668	14615
chr5	151613088	151633400	20312
chr5	159207007	159230932	23925
chr5	167802515	167822094	19579
chr5	172730835	172744812	13977
chr5	172763667	172778992	15325
chr5	172849833	172872328	22495
chr5	172896609	172906360	9751
chr6	6802025	6826469	24444
chr6	7531824	7547008	15184
chr6	10402604	10452288	49684
chr6	12313092	12329231	16139
chr6	24997007	25027414	30407
chr6	26020287	26057166	36879
chr6	30875392	30886518	11126
chr6	32967682	32973784	6102
chr6	35596591	35605945	9354
chr6	35723544	35734029	10485
chr6	56640670	56665488	24818
chr6	87700635	87732582	31947
chr6	105592247	105602798	10551
chr6	106736240	106752771	16531
chr6	129489411	129501965	12554
chr6	137011495	137029067	17572
chr6	138028145	138037186	9041
chr6	138086537	138109471	22934
chr6	143324460	143340162	15702
chr6	149887070	149900549	13479
chr6	150250226	150273260	23034
chr6	158847880	158855157	7277
chr7	830561	836507	5946
chr7	5418060	5430818	12758
chr7	17672961	17697785	24824
chr7	20329688	20354646	24958
chr7	41106955	41118791	11836
chr7	43567629	43586646	19017
chr7	43635306	43651213	15907
chr7	48081642	48090313	8671
chr7	54944065	54969181	25116
chr7	76291285	76307707	16422
chr7	106058316	106072637	14321
chr7	116258692	116285431	26739
chr7	116499085	116527932	28847
chr7	116669891	116693078	23187
chr7	129948556	129971184	22628
chr7	130883729	130916950	33221
chr8	29735943	29771818	35875
chr8	47351164	47384751	33587
chr8	48694463	48714191	19728
chr8	81539715	81552575	12860
chr8	85999513	86006473	6960
chr8	101423061	101446803	23742
chr8	102755795	102810391	54596
chr8	115660250	115669675	9425
chr8	127205289	127225753	20464
chr8	127292249	127300527	8278
chr8	127387600	127406788	19188
chr8	127660758	127673000	12242
chr8	127733095	127742947	9852
chr8	140717408	140727632	10224
chr8	143937111	143957388	20277
chr8	143985992	144005941	19949
chr9	571405	607704	36299
chr9	672439	706989	34550
chr9	33159133	33167127	7994
chr9	70412242	70421682	9440
chr9	73131638	73154970	23332
chr9	92706149	92724835	18686
chr9	95004380	95020259	15879
chr9	108040409	108058664	18255
chr9	108541325	108569521	28196
chr9	129481287	129496629	15342
chr9	134355487	134380530	25043
chrX	43566007	43593083	27076
chrX	45768166	45790312	22146
chrX	46184332	46210473	26141
chrX	107672982	107748055	75073
chrX	108395416	108400962	5546

## Sheet: Table S10_GO Biological Process
Supplementary Data Table 10. Enriched Biological Processes associated with 4C consensus peaks identified using GREAT analysis [McLean, 2010]
GO Biological Process	Binomial test over genomic regions					Hypergeometric test over genes					Gene Symbol (Observed gene hits)
	p-value	q-value (FDR)	Fold enrichment	Observed region hits	Region set coverage	q-value (FDR)	Fold enrichment	Observed gene hits	Total genes	Gene set coverage
Regulation of epidermis development	5.2746e-08	1.3609e-05	4.918	18	0.0485	1.5559e-05	5.4878	15	78	0.0228	CD109,ERRFI1,FERMT1,FST,GAL,GRHL2,H2AFY,MYSM1,NCOA3,ROCK1,RUNX1,SERPINB13,TGFB2,TP63,ZFP36L1
Cell proliferation	5.3022e-08	1.3418e-05	2.0741	61	0.1644	2.0929e-07	2.4376	58	679	0.0881	ADRA1B,ADRA1D,ALKBH3,AREG,BMP2,CCND1,CD180,CHRM4,CITED1,CITED2,DLG1,DMRT1,EGFR,EHF,ELF5,EPS8,ESR1,FERMT1,FZD6,GAB1,GLI3,GRHL2,HMGA2,IFNK,IGFBP3,IL12A,IL12B,ITGA2,KITLG,LGR4,LIPG,LRP6,MALT1,MAP3K20,MET,MXD1,PDK1,PPP1R8,RIPK2,RORA,ROS1,RUNX1,RYK,SALL4,SIX2,STAT1,TACSTD2,TGFB2,TGFBI,THPO,TNFSF18,TP63,TWIST1,TXN,UBE2V2,UBR5,WDR12,ZFP36L1
Regulation of keratinocyte differentiation	9.6044e-08	2.2569e-05	6.8659	13	0.035	8.2406e-05	7.5096	10	38	0.0152	CD109,ERRFI1,GRHL2,H2AFY,NCOA3,ROCK1,RUNX1,SERPINB13,TP63,ZFP36L1
Cell junction assembly	1.4065e-07	3.1369e-05	3.9779	21	0.0566	0.00061167	3.5935	17	135	0.0258	CLDN1,COL17A1,DLG1,ECT2,FN1,GRHL2,ITGA2,ITGA6,LAMA3,LAMC1,MYO9A,PDCD6IP,PTPRO,TJP1,TNS1,VMP1,WDR1
Extracellular matrix organization	4.2032e-07	8.3803e-05	2.7339	32	0.0863	2.5889e-05	2.8815	31	307	0.0471	ANXA2,APBB2,B4GALT1,CD44,COL12A1,COL4A6,CYP1B1,DPT,FERMT1,FN1,HAS2,HAS3,HSD17B12,ITGA2,ITGA6,ITGB1,ITGB6,ITGB8,LAMA3,LAMC1,MMP12,MMP3,PTK2,RECK,SMOC2,SULF2,TGFB2,TGFBI,THBS1,THSD4,TNFRSF11B
Extracellular structure organization	4.209e-07	8.2667e-05	2.7338	32	0.0863	2.7454e-05	2.8722	31	308	0.0471	ANXA2,APBB2,B4GALT1,CD44,COL12A1,COL4A6,CYP1B1,DPT,FERMT1,FN1,HAS2,HAS3,HSD17B12,ITGA2,ITGA6,ITGB1,ITGB6,ITGB8,LAMA3,LAMC1,MMP12,MMP3,PTK2,RECK,SMOC2,SULF2,TGFB2,TGFBI,THBS1,THSD4,TNFRSF11B
Morphogenesis of an epithelium	3.9112e-06	0.00055943	2.0691	45	0.1213	1.0632e-05	2.6709	38	406	0.0578	AREG,B4GALT1,BMP2,CD44,CITED1,DLG1,EDN1,EGFR,ESR1,FLRT3,FOXD1,FREM2,FZD6,GLI3,GRHL2,HIF1A,JAG1,KIF20B,LGR4,LRP6,LUZP1,MET,MMP12,MTHFD1L,MYO9A,NRP1,PODXL,RDH10,RHOB,SALL4,SHROOM3,SIX2,TACSTD2,TGFB2,TP63,TWIST1,VEGFC,WDR1
Regulation of epithelial cell differentiation	3.9548e-06	0.00055363	3.1098	22	0.0593	0.00045724	3.6752	17	132	0.0258	ARNTL,CCND1,CD109,CD24,CITED1,ERRFI1,GRHL2,H2AFY,JAG1,NCOA3,RHEB,ROCK1,RUNX1,SERPINB13,STAT1,TP63,ZFP36L1
Regulation of epidermal cell differentiation	6.6737e-06	0.00082074	4.6596	13	0.035	0.0022301	5.0064	10	57	0.0152	CD109,ERRFI1,GRHL2,H2AFY,NCOA3,ROCK1,RUNX1,SERPINB13,TP63,ZFP36L1
Liver regeneration	1.5016e-05	0.0016605	7.52	8	0.0216	0.011143	5.7073	7	35	0.0106	CCND1,CLDN1,EGFR,GLI3,RGN,SULF2,WDR35
Positive regulation of myeloid cell differentiation	1.8496e-05	0.0020115	3.9506	14	0.0377	0.0096074	3.7819	11	83	0.0167	HIF1A,IL12B,INHBA,JAG1,KITLG,RUNX1,STAT1,THPO,TRIB1,ZFP36L1,ZNF16
Cellular carbohydrate metabolic process	1.8904e-05	0.0020225	3.5257	16	0.0431	0.02498	2.7744	14	144	0.0213	ABHD10,AGL,B4GALT1,CALM1,EXT1,GNE,HAS2,HAS3,MOGAT1,PGM2L1,PPP1R3C,PRKAG2,RBKS,SLC2A1
Regulation of cytokine production	1.913e-05	0.00203	2.0639	39	0.1051	0.01372	1.8245	39	610	0.0593	ACE2,CD226,CD24,CD83,CYP1B1,ERRFI1,FERMT1,FN1,GATA6,HIF1A,IGF2BP2,IL12A,IL12B,INHBA,KLRK1,LGR4,MALT1,MMP12,OTUD7B,PDE4B,PIK3R1,POLR2H,PRNP,PTGER4,PUM2,RASGRP1,RIPK2,RORA,RPS6KA5,RUNX1,SERPINB7,SNAI2,STAT1,SULF2,TAX1BP1,TGFB2,THBS1,TMEM173,TWIST1
Cellular carbohydrate biosynthetic process	3.6719e-05	0.0034762	5.0963	10	0.027	0.0171	4.5658	8	50	0.0122	AGL,B4GALT1,EXT1,HAS2,HAS3,PGM2L1,PPP1R3C,SLC2A1
Epithelial cell development	3.8352e-05	0.0035792	2.6057	23	0.062	0.0036537	2.9352	18	175	0.0274	B4GALT1,C1GALT1,CLDN1,DMRT1,ESR1,FOSL2,GRHL2,HIF1A,JAG1,KLF5,MET,PODXL,RAPGEF2,ROCK1,ROS1,SHROOM3,TJP1,TP63
Response to estrogen	4.1821e-05	0.0037437	4.1884	12	0.0323	0.003957	4.2419	11	74	0.0167	CCND1,CD24,CITED1,CITED2,ESR1,GAL,GATA6,GLI3,SFR1,TNFRSF11B,ZNF366
Regulation of cell-substrate adhesion	7.819e-05	0.0061611	2.4837	23	0.062	9.343e-05	3.3935	22	185	0.0334	CARMIL1,CASK,CLASP2,EFNA5,FERMT1,FN1,HAS2,HSD17B12,ITGA6,KANK1,NRP1,PHLDB2,PIK3R1,PREX1,PRKCE,PTK2,PTPRO,ROCK1,SMOC2,TACSTD2,THBS1,VEGFC
Cell-substrate junction assembly	7.9697e-05	0.0062425	5.9179	8	0.0216	0.023428	4.8721	7	41	0.0106	COL17A1,FN1,ITGA2,ITGA6,LAMA3,LAMC1,TNS1
Regulation of epithelial cell proliferation	0.0001109	0.0082916	2.0631	32	0.0863	2.7432e-05	2.9318	30	292	0.0456	B4GALT1,BMP2,CASK,CAV2,CCND1,CD109,DLG1,EGFR,ERRFI1,F3,HAS2,HIF1A,LAMC1,MMP12,NFIB,NRP1,RGN,RICTOR,RTN4,SCG2,SNAI2,STAT1,SULF2,TACSTD2,TGFB2,THBS1,TP63,TWIST1,VEGFC,ZFP36L1
Cell junction organization	0.00011515	0.008513	2.3642	24	0.0647	0.0016815	2.9268	20	195	0.0304	CLDN1,COL17A1,DLG1,ECT2,FN1,GRHL2,ITGA2,ITGA6,LAMA3,LAMC1,MYO9A,PDCD6IP,PTPRO,SDK2,SNAI2,TGFB2,TJP1,TNS1,VMP1,WDR1

[truncated: 2 more sheets: Table S11_Integration hotspots, Table S12_Breakpoints]
